# Supplementary material for: Systematic Proteomic Characterization of EV‐A71‐Infected Mice Identifies Dynamic Molecular Changes and Therapeutic Targets
Source: MedComm (2020). 2026 Apr 2;7(4):e70668. doi: 10.1002/mco2.70668 (PMC13052315; doi:10.1002/mco2.70668)
Supplement: Supplementary file 2 — Supporting Table 1: Differentially expressed proteins identified from the proteomic analysis. [file MCO2-7-e70668-s002.xlsx]

## Sheet: LQ_MS_identified_information
Protein accession	Protein description	Gene name	EV71_2/NC2 Ratio	EV71_2/NC2 P value	EV71_2/NC2 FDR	EV71_5/NC5 Ratio	EV71_5/NC5 P value	EV71_5/NC5 FDR
A0A087WPF7	Autism susceptibility gene 2 protein homolog	Auts2	0.721	0.171621	0.838406	0.637	0.127683	0.250639
A0A088MLT8	IQCJ-SCHIP1 readthrough transcript protein	Iqcj-Schip1	1.09	0.655112	0.916863	0.036	0.023536	0.0861824
A0A0B4J1G0	Low affinity immunoglobulin gamma Fc region receptor IV	Fcgr4	8.564	0.373901	0.849365	1885.18	1.07E-08	9.24E-06
A0A1W2P872	RNA-binding protein Nova-2	Nova2	0.681	0.0149359	0.638694	0.785	0.0103131	0.0504444
A0A338P6K9	Glutamine and serine-rich protein 1	Qser1	0.833	0.825636	0.980991	0.566	0.105434	0.230347
A1A5B6	TBC1 domain family member 25	Tbc1d25	2.191	0.150529	0.823553	0.048	0.373901	0.511274
A1IGU4	Rho guanine nucleotide exchange factor 37	Arhgef37	0.861	0.537564	0.874973	1.497	0.397906	0.534792
A1L314	Macrophage-expressed gene 1 protein	Mpeg1	23.6	0.373901	0.849365	285.9	0.00361079	0.0244627
A2A432	Cullin-4B	Cul4b	0.812	0.392586	0.85025	1.447	0.0190951	0.0762546
A2A4P0	ATP-dependent RNA helicase DHX8	Dhx8	1.697	0.331983	0.849365	0.789	0.37887	0.516114
A2A5R2	Brefeldin A-inhibited guanine nucleotide-exchange protein 2	Arfgef2	1.094	0.603576	0.897519	0.68	0.0407883	0.123494
A2A5Z6	E3 ubiquitin-protein ligase SMURF2	Smurf2	0.516	0.721719	0.938887	1.073	0.719413	0.812007
A2A690	Protein TANC2	Tanc2	3.237	0.0964151	0.809916	2.018	0.703681	0.79979
A2A699	Protein FAM171A2	Fam171a2	0.741	0.399415	0.85324	0.295	0.0104028	0.0507894
A2A6A1	G patch domain-containing protein 8	Gpatch8	0.934	0.768166	0.958642	3.616	0.424705	0.559408
A2A6Q5	Cell division cycle protein 27 homolog	Cdc27	0.998	0.987843	1	0.555	0.0033601	0.0233421
A2A6T1	Cerebellar degeneration-related protein 2-like	Cdr2l	0.718	0.301218	0.849365	1.088	0.454915	0.585802
A2A791	Zinc finger MYM-type protein 4	Zmym4	1.06	0.879576	1	0.493	0.00348673	0.0238687
A2A7S8	Uncharacterized protein KIAA1522	Kiaa1522	1.229	0.524206	0.872022	0.89	0.891176	0.939435
A2A863	Integrin beta-4	Itgb4	0.782	0.237955	0.849365	1.043	0.674965	0.775916
A2A884	Transcription factor HIVEP3	Hivep3	1.499	0.3736	0.849365	1.345	0.203294	0.343718
A2A8L5	Receptor-type tyrosine-protein phosphatase F	Ptprf	0.936	0.620435	0.902954	1.036	0.535047	0.655565
A2A8U2	Transmembrane protein 201	Tmem201	0.722	0.198196	0.849365	0.505	0.00029454	0.00462588
A2A8Z1	Oxysterol-binding protein-related protein 9	Osbpl9	1.096	0.467054	0.86266	0.397	0.0334416	0.108843
A2A9C3	KICSTOR complex protein SZT2	Szt2	0.196	0.141655	0.819833	0.732	0.387703	0.52533
A2A9T0	TANK-binding kinase 1-binding protein 1	Tbkbp1	0.174	0.374787	0.849365	32.829	0.117869	0.240074
A2AA28	Methyltransferase-like protein 23	Mettl23	88.09	0.116117	0.809916	0.619	0.565641	0.683358
A2AAE1	Transmembrane protein KIAA1109	Kiaa1109	0.712	0.496676	0.86675	0.123	0.088366	0.204201
A2AAJ9	Obscurin	Obscn	1.01	0.892837	1	0.507	0.000950201	0.00969529
A2AAX3	Kelch-like protein 15	Klhl15	0.153	0.07526	0.809916	1.505	0.901229	0.945989
A2AAY5	SH3 and PX domain-containing protein 2B	Sh3pxd2b	0.998	0.952957	1	0.971	0.77446	0.856774
A2AB59	Rho GTPase-activating protein 27	Arhgap27	0.789	0.42097	0.856332	0.133	0.165186	0.29757
A2ABU4	Myomesin-3	Myom3	0.772	0.130327	0.818332	1.327	0.0664602	0.169014
A2ABV5	Mediator of RNA polymerase II transcription subunit 14	Med14	0.801	0.880714	1	1.651	0.339367	0.485903
A2ACJ2	Fanconi anemia core complex-associated protein 100	Faap100	1.596	0.176917	0.846341	0.213	0.0876052	0.203205
A2ADA5	tRNA pseudouridine synthase-like 1	Pusl1	0.694	0.3039	0.849365	0.558	0.7511	0.838676
A2ADY9	Protein DDI1 homolog 2	Ddi2	0.822	0.230151	0.849365	0.937	0.680856	0.780514
A2AEP0	Odorant-binding protein 1b	Obp1b	16.732	0.716901	0.937589	0.437	0.599473	0.711884
A2AF47	Dedicator of cytokinesis protein 11	Dock11	0.753	0.157192	0.828329	0.989	0.928945	0.963523
A2AFE9	Proline-rich protein 32	Prr32	1.004	0.826569	0.98116	0.011	0.373901	0.511274
A2AG50	MAP7 domain-containing protein 2	Map7d2	1.065	0.637133	0.908327	1.898	0.523958	0.645919
A2AG58	BCLAF1 and THRAP3 family member 3	Bclaf3	0.331	0.250088	0.849365	1.37	0.400872	0.538277
A2AGH6	Mediator of RNA polymerase II transcription subunit 12	Med12	1.188	0.474281	0.863765	0.713	0.437209	0.570485
A2AGL3	Ryanodine receptor 3	Ryr3	0.962	0.84487	0.989073	1.011	0.989303	0.997917
A2AGT5	Cytoskeleton-associated protein 5	Ckap5	1.049	0.667732	0.919086	0.673	0.0218677	0.0824142
A2AH22	Activating molecule in BECN1-regulated autophagy protein 1	Ambra1	0.435	0.445642	0.858638	0.358	0.00632749	0.0355376
A2AHC3	Calmodulin-regulated spectrin-associated protein 1	Camsap1	0.786	0.385496	0.849725	0.23	0.00476241	0.0293631
A2AI05	NADPH-dependent diflavin oxidoreductase 1	Ndor1	2.104	0.166435	0.833886	0.697	0.389058	0.52667
A2AIG8	1-aminocyclopropane-1-carboxylate synthase-like protein 1	Accs	1.965	0.155266	0.826377	1.196	0.567407	0.685108
A2AIL4	NADH dehydrogenase (ubiquinone) complex I, assembly factor 6	Ndufaf6	1.129	0.1358	0.819833	0.499	0.00990365	0.0490098
A2AIV2	Protein virilizer homolog	Virma	1.13	0.630894	0.905832	0.707	0.334073	0.481114
A2AIV8	Caspase recruitment domain-containing protein 9	Card9	0.692	0.249835	0.849365	7.87	0.00049545	0.00625687
A2AJ15	Endoplasmic reticulum mannosyl-oligosaccharide 1,2-alpha-mannosidase	Man1b1	1.161	0.683822	0.924197	2.104	0.0463198	0.133906
A2AJ76	Hemicentin-2	Hmcn2	0.835	0.289585	0.849365	1.186	0.315579	0.462264
A2AJ88	Patatin-like phospholipase domain-containing protein 7	Pnpla7	1.475	0.181849	0.847057	0.778	0.489042	0.616422
A2AJI0	MAP7 domain-containing protein 1	Map7d1	1.051	0.874673	1	0.588	0.0211014	0.0810828
A2AJK6	Chromodomain-helicase-DNA-binding protein 7	Chd7	1.072	0.825385	0.980968	0.117	0.000338587	0.00498248
A2AJQ3	Probable C-mannosyltransferase DPY19L4	Dpy19l4	1.734	0.110145	0.809916	0.625	0.0424016	0.126669
A2AKB4	FERM and PDZ domain-containing protein 1	Frmpd1	1.218	0.668621	0.919086	0.054	0.489892	0.616954
A2AKG8	Focadhesin	Focad	0.969	0.950054	1	0.421	0.018937	0.0758357
Q9CY00	Tetratricopeptide repeat protein 30B	Ttc30b	1			0.441	0.88373	0.934238
A2AL36	Centriolin	Cntrl	3.461	0.143754	0.821637	0.488	0.0460943	0.133477
A2ALU4	Protein Shroom2	Shroom2	0.422	0.12063	0.809916	0.84	0.748967	0.836836
A2ALV5	Protein shortage in chiasmata 1 ortholog	Shoc1	1.269	0.632437	0.906288	0.149	0.19531	0.335338
A2AM05	Centlein	Cntln	0.315	0.187913	0.849151	5.943	0.0348135	0.111709
A2AM29	Protein AF-9	Mllt3	2.152	0.52815	0.872022	0.019	0.116499	0.239587
A2AMM0	Caveolae-associated protein 4	Cavin4	0.894	0.354231	0.849365	0.415	0.0135024	0.0605259
A2AMZ4	NADH dehydrogenase [ubiquinone] 1 alpha subcomplex assembly factor 8	Ndufaf8	0.799	0.405077	0.853868	0.838	0.497869	0.623635
A2AN08	E3 ubiquitin-protein ligase UBR4	Ubr4	0.831	0.099995	0.809916	0.802	0.0385439	0.119591
A2APB8	Targeting protein for Xklp2	Tpx2	3.022	0.147366	0.823553	1.344	0.156827	0.2878
A2APV2	Formin-like protein 2	Fmnl2	0.563	0.191321	0.849365	3.947	0.000469014	0.00601982
A2APY7	Arginine-hydroxylase NDUFAF5, mitochondrial	Ndufaf5	1.354	0.406034	0.853868	0.575	0.0329167	0.107702
A2AQ19	RNA polymerase-associated protein RTF1 homolog	Rtf1	1.018	0.874207	1	0.499	0.00757469	0.0403392
A2AQ25	Sickle tail protein	Skt	1.037	0.905305	1	0.292	0.0131107	0.0592934
A2AQH4	BCL-6 corepressor-like protein 1	Bcorl1	0.764	0.926773	1	0.379	0.461783	0.591911
A2AQP0	Myosin-7B	Myh7b	0.576	0.194936	0.849365	0.192	0.00156057	0.01384
A2AR02	Peptidyl-prolyl cis-trans isomerase G	Ppig	1.839	0.456556	0.860894	0.456	0.0856472	0.199883
A2ARA8	Integrin alpha-8	Itga8	0.841	0.499971	0.86675	0.414	0.00952955	0.0476367
A2ARP1	Inositol hexakisphosphate and diphosphoinositol-pentakisphosphate kinase 1	Ppip5k1	5.526	0.410189	0.853868	0.482	0.47584	0.605258
A2AS55	Ankyrin repeat domain-containing protein 16	Ankrd16	1.281	0.890788	1	0.595	0.0611464	0.15946
A2ASQ1	Agrin	Agrn	1.046	0.831531	0.98313	2.24	0.000170789	0.00317264
A2ASS6	Titin	Ttn	1.152	0.257828	0.849365	0.709	0.0138959	0.0618726
A2ASZ8	Calcium-binding mitochondrial carrier protein SCaMC-2	Slc25a25	105.714	0.118374	0.809916	0.25	0.444662	0.577434
A2AT37	Regulator of nonsense transcripts 2	Upf2	0.645	0.157474	0.828329	0.368	0.320522	0.467681
A2ATU0	Probable 2-oxoglutarate dehydrogenase E1 component DHKTD1, mitochondrial	Dhtkd1	1.319	0.249541	0.849365	0.763	0.43039	0.563973
A2AUC9	Kelch-like protein 41	Klhl41	0.947	0.448955	0.858638	0.78	0.00663785	0.0368731
A2AUY4	Bromodomain adjacent to zinc finger domain protein 2B	Baz2b	0.874	0.959592	1	0.265	0.12573	0.248694
A2AVA0	Sushi, von Willebrand factor type A, EGF and pentraxin domain-containing protein 1	Svep1	1.291	0.419371	0.855843	5.203	0.00784538	0.0413222
A2AWA9	Rab GTPase-activating protein 1	Rabgap1	1.088	0.648362	0.913965	0.845	0.0463521	0.133909
A2AWL7	MAX gene-associated protein	Mga	1.267	0.450374	0.858638	0.263	0.195488	0.335404
A2AWP8	Rho guanine nucleotide exchange factor 10-like protein	Arhgef10l	0.806	0.505684	0.868599	0.789	0.106031	0.231405
A2AWT3	Ataxin-7-like protein 3	Atxn7l3	1.068	0.975939	1	0.914	0.981385	0.992646
A2BDX3	Adenylyltransferase and sulfurtransferase MOCS3	Mocs3	1.129	0.773266	0.960384	0.688	0.526563	0.647835
A2BE28	Ribosomal biogenesis protein LAS1L	Las1l	1.206	0.589495	0.890843	1.15	0.32933	0.475885
A2BH40	AT-rich interactive domain-containing protein 1A	Arid1a	0.935	0.625892	0.90379	0.582	0.0678433	0.171254
A2CG49	Kalirin	Kalrn	0.637	0.302695	0.849365	0.191	0.199228	0.339238
A2CG63	AT-rich interactive domain-containing protein 4B	Arid4b	0.919	0.673446	0.919086	0.57	0.027639	0.0961133
A2RSJ4	UHRF1-binding protein 1-like	Uhrf1bp1l	1.249	0.420136	0.855843	1.26	0.416079	0.551749
A2RSQ0	DENN domain-containing protein 5B	Dennd5b	1.026	0.876663	1	0.819	0.616039	0.725671
A2RSX7	tRNA wybutosine-synthesizing protein 5	Tyw5	1.056	0.936518	1	1.937	0.0611962	0.15946
A2RSY1	KAT8 regulatory NSL complex subunit 3	Kansl3	0.587	0.457954	0.860894	0.991	0.910417	0.95163
A2RSY6	TRMT1-like protein	Trmt1l	0.896	0.93164	1	0.349	0.000950673	0.00969529
A2RT60	Serine protease HTRA4	Htra4	1			33.007	0.119022	0.240931
A2RT67	DENN domain-containing protein 3	Dennd3	0.823	0.450936	0.858638	0.867	0.907452	0.95013
A2RTL5	Arginine/serine-rich coiled-coil protein 2	Rsrc2	1.24	0.445098	0.858638	0.005	2.88E-06	0.000208294
A2TJV2	Paralemmin-3	Palm3	0.834	0.667031	0.919086	4.916	0.249395	0.393079
A3KFM7	Chromodomain-helicase-DNA-binding protein 6	Chd6	0	0.177397	0.846341	0.276	0.15496	0.285892
A3KFX0	Cytosolic 5'-nucleotidase 1A	Nt5c1a	0.639	0.405264	0.853868	0.378	0.273932	0.419469
A3KG59	Peptidase M20 domain-containing protein 2	Pm20d2	0.906	0.955368	1	0.85	0.199231	0.339238
A3KGA4	Transcription elongation factor A protein-like 7	Tceal7	0.654	0.663581	0.919086	3.466	0.000428637	0.0057377
A3KGB4	TBC1 domain family member 8B	Tbc1d8b	1.056	0.929371	1	0.378	0.11008	0.236933
A3KGF9	Coiled-coil domain-containing protein 9B	Ccdc9b	0.996	0.936242	1	0.305	0.262094	0.406893
A3KGV1	Outer dense fiber protein 2	Odf2	0.505	0.0347579	0.801765	1.225	0.549731	0.669191
A3KGW5	Inactive glycosyltransferase 25 family member 3	Cercam	0.369	0.409471	0.853868	2.637	0.855382	0.915587
A3KMP2	Tetratricopeptide repeat protein 38	Ttc38	0.224	0.19743	0.849365	0.9	0.554406	0.672923
A6BLY7	Keratin, type I cytoskeletal 28	Krt28	0.403	0.872196	1	0.967	0.945527	0.973778
A6H584	Collagen alpha-5(VI) chain	Col6a5	2.636	0.211658	0.849365	0.606	0.386427	0.524095
A6H5X4	PHD finger protein 11	Phf11	8.016	0.0187296	0.707438	123.482	0.000454437	0.00593862
A6H5Y3	Methionine synthase	Mtr	0.86	0.484467	0.864725	0.959	0.935837	0.967209
A6H5Z3	Exocyst complex component 6B	Exoc6b	1.061	0.619657	0.902954	0.97	0.737449	0.827069
A6H611	Mitochondrial intermediate peptidase	Mipep	0.818	0.52289	0.872022	0.504	0.00496045	0.0302463
A6H619	PHD and RING finger domain-containing protein 1	Phrf1	0.955	0.812787	0.976068	0.521	0.33036	0.47696
A6H630	Damage-control phosphatase ARMT1	Armt1	2.28	0.0288365	0.78656	0.808	0.526404	0.647835
A6H687	SAC3 domain-containing protein 1	Sac3d1	0.969	0.960868	1	1.607	0.274869	0.420308
A6H6A9	Rab GTPase-activating protein 1-like	Rabgap1l	0.539	0.315462	0.849365	0.518	0.287014	0.432675
A6H6E2	Multimerin-2	Mmrn2	0.951	0.573241	0.885985	1.106	0.638103	0.743549
A6H8H2	DENN domain-containing protein 4C	Dennd4c	1.157	0.4643	0.86266	0.857	0.381821	0.518988
A6PWY4	WD repeat-containing protein 76	Wdr76	0.634	0.374093	0.849365	10.601	0.107368	0.233291
A6X8Z5	Rho GTPase-activating protein 31	Arhgap31	0.917	0.394731	0.850721	0.946	0.662011	0.764806
A6X919	Probable C-mannosyltransferase DPY19L1	Dpy19l1	0.809	0.134783	0.819833	1.075	0.781885	0.8618
A6X935	Inter alpha-trypsin inhibitor, heavy chain 4	Itih4	1.482	0.119754	0.809916	2.95	0.00499493	0.0303206
A7RDN6	Renalase	Rnls	0.229	0.172925	0.840355	0.288	0.212631	0.3541
A8C756	Thyroid adenoma-associated protein homolog	Thada	1.295	0.679744	0.923067	1.222	0.991699	0.99925
A8Y5H7	SEC14-like protein 1	Sec14l1	0.5	0.0452331	0.809916	0.707	0.723227	0.815048
B0V2N1	Receptor-type tyrosine-protein phosphatase S	Ptprs	0.46	0.00700333	0.497253	0.304	0.0107359	0.0516387
B1AR13	CDGSH iron-sulfur domain-containing protein 3, mitochondrial	Cisd3	0.957	0.634141	0.907137	0.485	0.00228105	0.0179943
B1ARD6	Schlafen family member 9	Slfn9	1.098	0.626285	0.90379	3.143	0.000946254	0.00969529
B1AUC7	Rho GTPase-activating protein 36	Arhgap36	0.828	0.50814	0.869642	0.032	0.0212828	0.0814537
B1AUE5	Peroxisome biogenesis factor 10	Pex10	0.767	0.362402	0.849365	13.749	0.04506	0.131719
B1AVD1	Xaa-Pro aminopeptidase 2	Xpnpep2	0.696	0.0192687	0.710654	0.834	0.326121	0.472797
B1AVH7	TBC1 domain family member 2A	Tbc1d2	3.556	0.102858	0.809916	2.058	0.723126	0.815048
B1AVY7	Kinesin-like protein KIF16B	Kif16b	1.417	0.178522	0.846341	0.041	0.0380431	0.118527
B1AVZ0	Uracil phosphoribosyltransferase homolog	Uprt	1.109	0.784633	0.963413	0.629	0.214967	0.356407
B1AWL2	Zinc finger protein 462	Znf462	3.559	0.395624	0.851526	0.49	0.214879	0.356407
B1AXH1	NHS-like protein 2	Nhsl2	0.907	0.750328	0.951598	1.992	0.0032	0.0226756
B1AY10	Transcriptional repressor NF-X1	Nfx1	1.198	0.987388	1	0.766	0.230272	0.372698
B1AY13	Ubiquitin carboxyl-terminal hydrolase 24	Usp24	0.712	0.0465359	0.809916	0.631	0.0218478	0.082411
B1AZA5	Transmembrane protein 245	Tmem245	1.138	0.989404	1	0.09	0.051678	0.143351
B1AZI6	THO complex subunit 2	Thoc2	0.928	0.493533	0.866075	0.877	0.384586	0.522254
B1AZP2	Disks large-associated protein 4	Dlgap4	1.056	0.898535	1	0.349	0.00158163	0.0140124
B2KF05	Bromodomain and PHD finger-containing protein 3	Brpf3	0.333	0.717325	0.937589	9.378	0.183774	0.320436
B2RPV6	Multimerin-1	Mmrn1	15.663	0.373901	0.849365	1.649	0.908559	0.950713
B2RQC2	Ubiquitin carboxyl-terminal hydrolase 42	Usp42	1.496	0.373584	0.849365	1.25	0.186012	0.323099
B2RQC6	CAD protein	Cad	0.795	0.0187208	0.707438	0.934	0.377517	0.514595
B2RQE8	Rho GTPase-activating protein 42	Arhgap42	0.382	0.356579	0.849365	0.492	0.0186251	0.0751482
B2RR83	3'-5' RNA helicase YTHDC2	Ythdc2	0.911	0.699373	0.929698	0.372	0.0901328	0.206901
B2RRD7	Peregrin	Brpf1	0.559	0.0938773	0.809916	0.756	0.416965	0.552584
B2RRE7	OTU domain-containing protein 4	Otud4	1.223	0.392374	0.85025	0.152	0.000153485	0.00291385
B2RS91	RNA polymerase I-specific transcription initiation factor RRN3	Rrn3	1.383	0.382629	0.849652	2.456	0.200887	0.341268
B2RSH2	Guanine nucleotide-binding protein G(i) subunit alpha-1	Gnai1	0.434	0.898113	1	0.325	0.204498	0.344741
B2RU80	Receptor-type tyrosine-protein phosphatase beta	Ptprb	0.511	0.0370322	0.804129	0.962	0.911725	0.952672
B2RUJ5	Amyloid-beta A4 precursor protein-binding family A member 1	Apba1	0.935	0.527337	0.872022	1.323	0.794971	0.871
B2RUP2	Protein unc-13 homolog D	Unc13d	3.39	0.757817	0.954787	255.65	3.28E-09	5.29E-06
B2RUR8	OTU domain-containing protein 7B	Otud7b	0.657	0.168994	0.833886	0.612	0.018473	0.0748802
B2RVL6	Zinc finger CCHC domain-containing protein 24	Zcchc24	0.483	0.301233	0.849365	0.842	0.269751	0.414831
B2RVY9	Transmembrane protein 182	Tmem182	0.847	0.939991	1	0.488	0.0165504	0.069874
B2RWS6	Histone acetyltransferase p300	Ep300	0.63	0.184741	0.847057	0.703	0.321924	0.468935
B2RX12	ATP-binding cassette sub-family C member 3	Abcc3	0.776	0.101189	0.809916	1.736	0.00138162	0.0127496
B2RX14	Terminal uridylyltransferase 4	Tut4	1.36	0.951087	1	0.135	0.0924708	0.210805
B2RXC1	Trafficking protein particle complex subunit 11	Trappc11	0.836	0.197965	0.849365	1.096	0.751509	0.839025
B2RXM4	Alpha N-terminal protein methyltransferase 1B	Mettl11b	0.916	0.942216	1	1.178	0.977	0.989834
B2RXR6	Serine/threonine-protein phosphatase 6 regulatory ankyrin repeat subunit B	Ankrd44	1.335	0.16297	0.83126	1.431	0.224467	0.366878
B2RXS4	Plexin-B2	Plxnb2	1.192	0.198311	0.849365	1.47	0.00357735	0.0242934
B2RY04	Dedicator of cytokinesis protein 5	Dock5	0.938	0.443918	0.858638	1.656	0.292902	0.438642
B2RY56	RNA-binding protein 25	Rbm25	0.942	0.571265	0.885985	0.789	0.180673	0.317142
B7ZMP1	Xaa-Pro aminopeptidase 3	Xpnpep3	1	0.921969	1	1.099	0.912485	0.953204
B7ZNG0	Kinesin-like protein KIF7	Kif7	1.005	0.735956	0.944324	0.079	0.531528	0.652298
B8JK39	Integrin alpha-9	Itga9	0.875	0.785305	0.963413	1.283	0.674801	0.775846
B8JKV0	Protein AMN1 homolog	Amn1	0.258	0.0957175	0.809916	0.015	0.373901	0.511274
B8ZXI1	Queuine tRNA-ribosyltransferase accessory subunit 2	Qtrt2	0.943	0.698333	0.929031	0.924	0.717701	0.81071
B9EJ80	PDZ domain-containing protein 8	Pdzd8	1.697	0.864503	0.99981	0.382	0.0479889	0.136628
B9EJ86	Oxysterol-binding protein-related protein 8	Osbpl8	1.364	0.253651	0.849365	0.972	0.896485	0.942531
B9EJA2	Cortactin-binding protein 2	Cttnbp2	2.571	0.262923	0.849365	0.009	0.000650937	0.00750707
B9EJR8	Dynein axonemal assembly factor 5	Dnaaf5	1.182	0.331173	0.849365	0.962	0.895609	0.941879
B9EKI3	TATA element modulatory factor	Tmf1	0.912	0.676694	0.920747	1.048	0.49752	0.623506
B9EKR1	Receptor-type tyrosine-protein phosphatase zeta	Ptprz1	1.558	0.256207	0.849365	0.87	0.509589	0.633174
C0HK80	Adipocyte-related X-chromosome expressed sequence 2	Arxes2	0.997	0.997257	1	1.068	0.796553	0.871958
C0HKD9	Microfibrillar-associated protein 1B	Mfap1b	0.64	0.279804	0.849365	1.486	0.00058846	0.00708664
C0HKE9	Histone H2A type 1-P	Hist1h2ap	0.852	0.21501	0.849365	1.237	0.021068	0.0810265
C0HKG6	Ribonuclease T2-B	Rnaset2b	0.984	0.845777	0.989073	1.159	0.722278	0.814496
C3VPR6	Protein NLRC5	Nlrc5	1.46	0.888772	1	1.563	0.561833	0.679612
D0QMC3	Myeloid cell nuclear differentiation antigen-like protein	Mndal	1.226	0.543571	0.8772	7.817	8.95E-05	0.00200699
D2EAC2	Zinc finger BED domain-containing protein 6	Zbed6	1.089	0.592056	0.892801	0.34	0.09269	0.210911
D3YWE6	Transcriptional activator MN1	Mn1	311.078	0.119136	0.809916	24.578	0.735859	0.825607
D3YX43	V-set and immunoglobulin domain-containing protein 10	Vsig10	0.933	0.720588	0.938631	3.18	0.233021	0.37565
D3YXG0	Hemicentin-1	Hmcn1	0.9	0.627421	0.90379	1.395	0.388583	0.52611
D3YXJ0	Diacylglycerol kinase eta	Dgkh	0.47	0.188494	0.849151	1.282	0.366942	0.511274
D3YXK1	Atherin	Samd1	1.582	0.377968	0.849365	1.073	0.607946	0.719058
D3YXK2	Scaffold attachment factor B1	Safb	0.95	0.574077	0.885985	0.683	0.100022	0.222034
D3YYI7	Probable E3 ubiquitin-protein ligase RNF217	Rnf217	0.888	0.58638	0.889716	0.059	0.373901	0.511274
D3YYU8	Obscurin-like protein 1	Obsl1	1.118	0.453635	0.860264	0.65	0.00102804	0.0103258
D3YZG8	Probable bifunctional methylenetetrahydrofolate dehydrogenase/cyclohydrolase 2	Mthfd2l	0.565	0.673986	0.919086	0.551	0.174863	0.30984
D3YZP9	Coiled-coil domain-containing protein 6	Ccdc6	0.965	0.814107	0.97646	0.924	0.67768	0.778121
D3YZV8	Coiled-coil domain-containing protein 8 homolog	Ccdc8	0.09	0.324671	0.849365	0.1	0.111398	0.238663
D3Z1D3	Cardiac-enriched FHL2-interacting protein	CEFIP	1.607	0.058303	0.809916	0.017	3.46E-05	0.00108767
D3Z2R5	Selenoprotein N	Selenon	1.057	0.86694	1	1.006	0.864474	0.921991
D3Z4S3	Putative peptidyl-tRNA hydrolase PTRHD1	Ptrhd1	1.535	0.365348	0.849365	0.17	0.156121	0.286992
D3Z6Q9	Bridging integrator 2	Bin2	1.862	0.275275	0.849365	14.013	8.10E-06	0.000391985
D3Z7H8	Cartilage intermediate layer protein 2	Cilp2	1.252	0.227549	0.849365	0.962	0.790166	0.866945
D3Z7P3	Glutaminase kidney isoform, mitochondrial	Gls	0.931	0.691799	0.926762	1.947	0.0570944	0.152972
D3Z7Q2	Small integral membrane protein 20	Smim20	1.156	0.345349	0.849365	0.463	0.0112069	0.0531739
E0CYV9	Uncharacterized protein C4orf54 homolog	-	0.933	0.631083	0.905832	0.113	0.0107004	0.0515754
E1U8D0	Protein SOGA1	Soga1	0.403	0.058273	0.809916	0.209	0.00170144	0.0146677
E2JF22	Piezo-type mechanosensitive ion channel component 1	Piezo1	1.036	0.736658	0.944378	1.739	0.0276086	0.0960462
E9PUQ8	Diacylglycerol kinase delta	Dgkd	0.871	0.587682	0.890284	1.114	0.96795	0.984312
E9PV24	Fibrinogen alpha chain	Fga	1.082	0.520394	0.872022	5.462	0.000181339	0.00331163
E9PV82	Protein FAM53A	Fam53a	1.499	0.883409	1	0.032	5.03E-05	0.00138495
E9PVA8	eIF-2-alpha kinase activator GCN1	Gcn1	0.988	0.904163	1	0.865	0.172964	0.307484
E9PVB5	Tetratricopeptide repeat protein 17	Ttc17	1.097	0.637612	0.908592	1.357	0.0346034	0.111324
E9PVD3	Protocadherin-16	Dchs1	1.12	0.636178	0.907845	0.749	0.0291081	0.0993033
E9PVX6	Proliferation marker protein Ki-67	Mki67	0.717	0.657509	0.917817	0.574	0.458101	0.588445
E9PXF8	Myotubularin-related protein 13	Sbf2	0.893	0.477382	0.864725	0.602	0.0749442	0.183789
E9PY46	Intraflagellar transport protein 140 homolog	Ift140	0.588	0.190371	0.849365	2.806	0.609677	0.720502
E9PYH6	Histone-lysine N-methyltransferase SETD1A	Setd1a	1.041	0.772075	0.960037	0.488	0.0593096	0.156438
E9PYI1	Zinc finger protein 568	Znf568	0.813	0.246072	0.849365	0.141	0.00681973	0.0373683
E9PYK3	Protein mono-ADP-ribosyltransferase PARP4	Parp4	1.097	0.627639	0.903892	0.976	0.76671	0.850795
E9PYL2	Proline-rich protein 12	Prr12	1.173	0.170596	0.836791	0.763	0.121093	0.243143
E9PZJ8	Activating signal cointegrator 1 complex subunit 3	Ascc3	0.803	0.276977	0.849365	1.531	0.0638847	0.164504
E9PZM4	Chromodomain-helicase-DNA-binding protein 2	Chd2	1.221	0.827922	0.981848	0.45	0.864054	0.921786
E9PZQ0	Ryanodine receptor 1	Ryr1	1.018	0.833216	0.983985	0.683	0.0231762	0.0855781
E9Q0C6	Acrosomal protein KIAA1210	Kiaa1210	0.632	0.328115	0.849365	0.062	0.384003	0.521626
E9Q137	Testis-expressed protein 264 homolog	Tex264	0.919	0.974847	1	1.622	0.0237652	0.0866909
E9Q1P8	Interferon regulatory factor 2-binding protein 2	Irf2bp2	1.469	0.320292	0.849365	1.39	0.321501	0.468476
E9Q236	ATP-binding cassette sub-family C member 4	Abcc4	0.25	0.720533	0.938631	0.073	0.133213	0.258085
E9Q286	Little elongation complex subunit 1	Ice1	1.541	0.338966	0.849365	0.278	0.109126	0.235422
E9Q2M9	WD repeat- and FYVE domain-containing protein 4	Wdfy4	0.04	0.302128	0.849365	12.557	0.0606075	0.158592
E9Q2Z1	Cat eye syndrome critical region protein 2 homolog	Cecr2	0.604	0.430635	0.858638	0.252	0.781747	0.861757
E9Q309	Centrosome-associated protein 350	Cep350	0.083	0.343728	0.849365	0.132	0.0978072	0.218649
E9Q394	A-kinase anchor protein 13	Akap13	1.015	0.834488	0.984472	0.86	0.129448	0.253153
E9Q3C1	C2 domain-containing protein 2	C2cd2	1.021	0.919189	1	0.464	0.0209941	0.0808861
E9Q3E1	Aldehyde dehydrogenase family 3 member B2	Aldh3b2	1.721	0.943497	1	0.521	0.945238	0.973778
E9Q3L2	Phosphatidylinositol 4-kinase alpha	Pi4ka	0.844	0.304293	0.849365	0.898	0.457567	0.588077
E9Q414	Apolipoprotein B-100	Apob	1.217	0.242105	0.849365	0.853	0.42657	0.560413
E9Q4F7	Ankyrin repeat domain-containing protein 11	Ankrd11	1.075	0.68017	0.923355	10.147	0.596299	0.709014
E9Q4N7	AT-rich interactive domain-containing protein 1B	Arid1b	0.957	0.784919	0.963413	0.441	0.000403889	0.00555426
E9Q4P1	WD repeat and FYVE domain-containing protein 1	Wdfy1	1.037	0.862422	0.998412	1.061	0.746804	0.834959
E9Q4Z2	Acetyl-CoA carboxylase 2	Acacb	0.769	0.151122	0.823553	0.575	0.0180852	0.0737394
E9Q555	E3 ubiquitin-protein ligase RNF213	Rnf213	5.733	0.00803198	0.518711	10.861	0.00160993	0.0141904
E9Q557	Desmoplakin	Dsp	0.285	0.130011	0.818332	2.13	0.527517	0.648786
E9Q5C9	Nucleolar and coiled-body phosphoprotein 1	Nolc1	1.218	0.361878	0.849365	0.414	0.00541168	0.0319741
E9Q5F9	Histone-lysine N-methyltransferase SETD2	Setd2	1.193	0.74023	0.946199	0.62	0.0466963	0.134517
E9Q5G3	Kinesin-like protein KIF23	Kif23	9.151	0.0235451	0.757235	0.933	0.475607	0.605051
E9Q5K9	YTH domain-containing protein 1	Ythdc1	0.448	0.713837	0.936419	0.005	0.117054	0.239587
E9Q612	Receptor-type tyrosine-protein phosphatase O	Ptpro	25.016	0.139058	0.819833	75.99	0.0207151	0.0801866
E9Q634	Unconventional myosin-Ie	Myo1e	0.749	0.0635341	0.809916	0.657	0.0566136	0.152203
E9Q6E9	SUMO-interacting motif-containing protein 1	Simc1	0.216	0.293856	0.849365	1.554	0.365843	0.510856
E9Q6J5	Biorientation of chromosomes in cell division protein 1-like 1	Bod1l	1.043	0.743199	0.948125	0.801	0.136883	0.263046
E9Q6P5	Tetratricopeptide repeat protein 7B	Ttc7b	0.998	0.976026	1	0.98	0.896769	0.942715
E9Q735	Ubiquitin conjugation factor E4 A	Ube4a	1.029	0.679098	0.922625	0.855	0.278371	0.423704
E9Q784	Zinc finger CCCH domain-containing protein 13	Zc3h13	1.41	0.0329028	0.80087	0.992	0.864425	0.921991
E9Q7D5	Rho guanine nucleotide exchange factor 5	Arhgef5	2.861	0.11427	0.809916	0.084	0.0859389	0.200262
E9Q7E2	AT-rich interactive domain-containing protein 2	Arid2	1.665	0.0540276	0.809916	0.523	0.521012	0.643572
E9Q7F2	E3 ubiquitin-protein ligase RNF169	Rnf169	1.686	0.859471	0.99723	0.944	0.478796	0.607854
E9Q7G0	Nuclear mitotic apparatus protein 1	Numa1	1.013	0.896913	1	0.996	0.927343	0.962209
E9Q7T7	Chondroadherin-like protein	Chadl	0.406	0.243228	0.849365	1.763	0.269436	0.414568
E9Q7X6	Protein HEG homolog 1	Heg1	0.894	0.507288	0.869642	0.236	0.208709	0.349657
E9Q8D0	DnaJ homolog subfamily C member 21	Dnajc21	1.009	0.992283	1	0.669	0.114504	0.239587
E9Q8I9	Protein furry homolog	Fry	0.903	0.804937	0.972726	1.161	0.810125	0.884015
E9Q912	Rap1 GTPase-GDP dissociation stimulator 1	Rap1gds1	0.797	0.160553	0.829758	1.025	0.811282	0.884719
E9Q9A9	2'-5'-oligoadenylate synthase 2	Oas2	0.068	0.373901	0.849365	105.215	0.0136434	0.0610466
E9Q9D5	Rab-like protein 2A	Rabl2	0.921	0.936173	1	0.842	0.417561	0.55314
E9Q9K5	Triadin	Trdn	0.768	0.425672	0.8581	0.496	0.065117	0.166521
E9Q9R9	Disks large homolog 5	Dlg5	1.437	0.629823	0.905832	0.453	0.29119	0.437139
E9Q9W4	Long-chain fatty acid transport protein 6	Slc27a6	0.513	0.28264	0.849365	0.326	0.199711	0.339833
E9QA62	Leiomodin-3	Lmod3	1.027	0.843973	0.98903	0.312	0.00325777	0.0229078
E9QAM5	Helicase with zinc finger domain 2	Helz2	2.111	0.354314	0.849365	27.827	0.000112617	0.00231939
E9QAT4	Protein transport protein Sec16A	Sec16a	1.441	0.162596	0.83126	0.616	0.0056475	0.0328746
E9QMW4	Uncharacterized protein C16orf96 homolog	4930562C15Rik	1.038	0.688798	0.925535	0.927	0.496973	0.623146
F2Z461	E3 ISG15--protein ligase Herc6	Herc6	1			3613.83	7.91E-06	0.000388061
F6ZDS4	Nucleoprotein TPR	Tpr	0.981	0.829242	0.98185	0.9	0.185587	0.322555
F7BJB9	MORC family CW-type zinc finger protein 3	Morc3	0.857	0.759866	0.955876	2.137	0.0260497	0.0922201
F7BWT7	Tetraspanin-15	Tspan15	0.688	0.181334	0.847057	0.745	0.893946	0.941122
F8VPQ2	AT-rich interactive domain-containing protein 4A	Arid4a	0.953	0.514817	0.871517	0.5	0.661155	0.764226
F8VPU2	FERM, ARHGEF and pleckstrin domain-containing protein 1	Farp1	0.987	0.992949	1	0.91	0.570436	0.687803
F8VPZ9	BRD4-interacting chromatin-remodeling complex-associated protein	Bicra	1.151	0.580208	0.887165	0.809	0.231488	0.373966
F8VQB6	Unconventional myosin-X	Myo10	0.962	0.826351	0.981104	0.786	0.202514	0.342734
G3X987	GTPase IMAP family member 9	Gimap9	1.497	0.282448	0.849365	1.807	0.345923	0.491299
G3X9J0	Signal-induced proliferation-associated 1-like protein 3	Sipa1l3	1.245	0.952408	1	2.662	0.0129082	0.0586538
G3X9K3	Brefeldin A-inhibited guanine nucleotide-exchange protein 1	Arfgef1	0.955	0.743184	0.948125	0.968	0.788971	0.866183
G3XA57	Rab11 family-interacting protein 2	Rab11fip2	0.964	0.855994	0.995388	1.539	0.0255804	0.0912317
G3XA59	Transforming growth factor beta activator LRRC32	Lrrc32	0.875	0.748642	0.950978	0.347	0.258213	0.402534
G5E829	Plasma membrane calcium-transporting ATPase 1	Atp2b1	0.907	0.381036	0.849631	0.863	0.0735136	0.18138
G5E861	Sodium channel and clathrin linker 1	Sclt1	4.085	0.438459	0.858638	0.081	0.0358902	0.113936
G5E870	E3 ubiquitin-protein ligase TRIP12	Trip12	1.773	0.697504	0.928931	0.909	0.909264	0.951016
G5E872	Aminopeptidase RNPEPL1	Rnpepl1	0.807	0.449311	0.858638	0.937	0.462547	0.592713
G5E897	Protein O-glucosyltransferase 3	Poglut3	0.963	0.820569	0.979384	1.313	0.0851073	0.19939
G5E8B9	Zinc finger and BTB domain-containing protein 11	Zbtb11	95.824	5.32E-06	0.00306113	0.263	0.117622	0.239853
G5E8F4	Fucose-1-phosphate guanylyltransferase	Fpgt	0.61	0.0696333	0.809916	0.938	0.962683	0.982358
G5E8K5	Ankyrin-3	Ank3	0.904	0.327174	0.849365	0.404	0.00106426	0.0105668
G5E8P0	Gamma-tubulin complex component 6	Tubgcp6	0.625	0.339818	0.849365	0.402	0.352144	0.497274
G5E8P1	Bromodomain-containing protein 1	Brd1	1.32	0.364548	0.849365	0.51	0.073554	0.181428
G5E8Q8	Adhesion G protein-coupled receptor F5	Adgrf5	1.597	0.0956691	0.809916	1.096	0.988835	0.997664
G5E8V9	Arfaptin-1	Arfip1	0.708	0.0768472	0.809916	1.211	0.204089	0.344455
L0N7N1	Kinesin-like protein KIF14	Kif14	1.309	0.943804	1	0.146	0.038441	0.1194
O08528	Hexokinase-2	Hk2	1.103	0.494115	0.866105	1.19	0.0261789	0.092564
O08529	Calpain-2 catalytic subunit	Capn2	0.904	0.353018	0.849365	0.968	0.604199	0.715756
O08530	Sphingosine 1-phosphate receptor 1	S1pr1	0.93	0.753352	0.952915	2.091	0.0348129	0.111709
O08532	Voltage-dependent calcium channel subunit alpha-2/delta-1	Cacna2d1	1.281	0.0550379	0.809916	0.7	0.0236064	0.0864033
O08539	Myc box-dependent-interacting protein 1	Bin1	1.043	0.948135	1	0.739	0.0412482	0.124234
O08547	Vesicle-trafficking protein SEC22b	Sec22b	0.624	0.0792202	0.809916	1.272	0.241038	0.38429
O08550	Histone-lysine N-methyltransferase 2B	Kmt2b	1.099	0.634201	0.907137	0.104	0.0839744	0.197273
O08553	Dihydropyrimidinase-related protein 2	Dpysl2	0.802	0.143921	0.821637	1.124	0.147114	0.275596
O08573	Galectin-9	Lgals9	2.217	0.0185788	0.707438	4.125	0.000279885	0.00445238
O08579	Emerin	Emd	1.064	0.512025	0.870577	0.811	0.6649	0.767527
O08580	Steroid hormone receptor ERR1	Esrra	0.693	0.0309708	0.797603	0.269	0.00334853	0.0233075
O08582	GTP-binding protein 1	Gtpbp1	1.044	0.708492	0.933674	0.834	0.0517232	0.14343
O08583	THO complex subunit 4	Alyref	1.03	0.978592	1	1.915	0.00369022	0.0247349
O08586	Phosphatidylinositol 3,4,5-trisphosphate 3-phosphatase and dual-specificity protein phosphatase PTEN	Pten	0.649	0.466273	0.86266	1.003	0.836378	0.902967
O08599	Syntaxin-binding protein 1	Stxbp1	1.275	0.347828	0.849365	1.23	0.4497	0.581514
O08600	Endonuclease G, mitochondrial	Endog	1.51	0.17897	0.8467	0.172	0.000433677	0.00576127
O08601	Microsomal triglyceride transfer protein large subunit	Mttp	0.954	0.854419	0.994672	0.901	0.397391	0.53435
O08605	MAP kinase-interacting serine/threonine-protein kinase 1	Mknk1	0.807	0.0576663	0.809916	0.432	5.11E-05	0.00139125
O08609	Max-like protein X	Mlx	2.106	0.973019	1	0.008	0.0243863	0.0884427
O08638	Myosin-11	Myh11	0.924	0.63871	0.908803	0.919	0.473818	0.603396
O08648	Mitogen-activated protein kinase kinase kinase 4	Map3k4	0.603	0.0146558	0.63835	0.325	0.0110653	0.0527204
O08663	Methionine aminopeptidase 2	Metap2	0.889	0.0883581	0.809916	0.81	0.019314	0.0768466
O08664	B-cell CLL/lymphoma 7 protein family member C	Bcl7c	1.707	0.292229	0.849365	0.348	0.0725868	0.179915
O08677	Kininogen-1	Kng1	1.037	0.837074	0.985921	2.998	0.00255503	0.0193769
O08688	Calpain-5	Capn5	0.912	0.751616	0.952392	1.195	0.70209	0.798821
O08689	Growth/differentiation factor 8	Mstn	0.746	0.737286	0.944378	0.003	7.50E-05	0.00179555
O08691	Arginase-2, mitochondrial	Arg2	1			108.385	1.24E-07	2.92E-05
O08692	Neutrophilic granule protein	Ngp	4.321	0.305698	0.849365	17543.4	1.52E-05	0.000587462
O08709	Peroxiredoxin-6	Prdx6	0.936	0.539116	0.876178	1.137	0.250039	0.393843
O08712	Tumor necrosis factor receptor superfamily member 11B	Tnfrsf11b	11.161	0.373901	0.849365	855.82	0.000103136	0.00219972
O08715	A-kinase anchor protein 1, mitochondrial	Akap1	0.827	0.147933	0.823553	0.197	1.32E-05	0.000546854
O08717	Inhibin beta E chain	Inhbe	0.045	0.373901	0.849365	124.761	0.000508353	0.00637323
O08736	Caspase-12	Casp12	1.458	0.542823	0.8772	36.485	0.000234749	0.00394506
O08738	Caspase-6	Casp6	0.479	0.0185999	0.707438	1.06	0.697855	0.79526
O08739	AMP deaminase 3	Ampd3	1.679	0.0473989	0.809916	1.591	0.0347472	0.11162
O08740	DNA-directed RNA polymerase II subunit RPB11	Polr2j	1.352	0.0964718	0.809916	1.029	0.883323	0.933959
O08742	Platelet glycoprotein V	Gp5	2.923	0.937647	1	0.874	0.22739	0.369695
O08746	Matrilin-2	Matn2	0.691	0.0351782	0.801765	0.788	0.579717	0.695318
O08749	Dihydrolipoyl dehydrogenase, mitochondrial	Dld	1.221	0.268558	0.849365	0.624	0.0508346	0.141644
O08756	3-hydroxyacyl-CoA dehydrogenase type-2	Hsd17b10	0.444	0.408711	0.853868	3.993	0.000258043	0.00421379
O08759	Ubiquitin-protein ligase E3A	Ube3a	0.831	0.0656008	0.809916	0.832	0.232277	0.37475
O08784	Treacle protein	Tcof1	1.189	0.364781	0.849365	0.88	0.310131	0.456295
O08785	Circadian locomoter output cycles protein kaput	Clock	0.033	0.116585	0.809916	0.892	0.986491	0.996179
O08788	Dynactin subunit 1	Dctn1	0.89	0.0135543	0.617831	0.629	0.00591279	0.0339141
O08789	Max-binding protein MNT	Mnt	0.65	0.00414196	0.377982	1.543	0.27608	0.421562
O08791	Transcription factor COE3	Ebf3	45.287	0.373901	0.849365	0.136	0.0601134	0.157781
O08792	Transcription factor COE2	Ebf2	1.24	0.300054	0.849365	0.899	0.724455	0.816098
O08795	Glucosidase 2 subunit beta	Prkcsh	1.149	0.380899	0.849631	1.413	0.160121	0.291273
O08796	Eukaryotic elongation factor 2 kinase	Eef2k	0.94	0.631461	0.906224	0.27	0.00506123	0.0307015
O08800	Serpin B8	Serpinb8	0.663	0.230003	0.849365	1.47	0.316874	0.46369
O08807	Peroxiredoxin-4	Prdx4	0.978	0.784621	0.963413	1.195	0.167935	0.301146
O08808	Protein diaphanous homolog 1	Diaph1	1.033	0.602831	0.897223	1.936	0.0114764	0.0539355
O08810	116 kDa U5 small nuclear ribonucleoprotein component	Eftud2	0.891	0.178493	0.846341	1.008	0.895318	0.941879
O08811	General transcription and DNA repair factor IIH helicase subunit XPD	Ercc2	0.99	0.984077	1	4.493	0.193438	0.332985
O08832	Polypeptide N-acetylgalactosaminyltransferase 4	Galnt4	0.703	0.436553	0.858638	0.95	0.888258	0.937666
O08842	GDNF family receptor alpha-2	Gfra2	0.742	0.640093	0.909055	0.25	0.210771	0.35214
O08843	Leukocyte-specific transcript 1 protein	Lst1	1			340.678	3.31E-08	1.49E-05
O08848	60 kDa SS-A/Ro ribonucleoprotein	RO60	1.924	0.804629	0.972643	0.283	0.0142621	0.0630159
O08856	RNA polymerase II elongation factor ELL	Ell	1.252	0.607898	0.899199	1.841	0.000576096	0.00698226
O08859	Tumor necrosis factor-inducible gene 6 protein	Tnfaip6	35.722	0.373901	0.849365	149.254	0.000381826	0.00539805
O08908	Phosphatidylinositol 3-kinase regulatory subunit beta	Pik3r2	0.674	0.13713	0.819833	0.275	0.225465	0.367813
O08911	Mitogen-activated protein kinase 12	Mapk12	0.856	0.764981	0.957954	0.533	0.0244636	0.0886069
O08912	Polypeptide N-acetylgalactosaminyltransferase 1	Galnt1	1.83	0.758932	0.95541	0.505	0.256134	0.400518
O08915	AH receptor-interacting protein	Aip	1.212	0.202547	0.849365	0.861	0.10544	0.230347
O08917	Flotillin-1	Flot1	0.807	0.0984842	0.809916	1.057	0.506186	0.630216
O08919	Numb-like protein	Numbl	1.101	0.515549	0.871517	0.972	0.825213	0.895726
O08967	Cytohesin-3	Cyth3	1.047	0.98574	1	1.106	0.190949	0.330015
O08983	Hermansky-Pudlak syndrome 1 protein homolog	Hps1	0.635	0.951703	1	6.766	0.0853648	0.19967
O08989	Ras-related protein M-Ras	Mras	0.758	0.840965	0.987242	0.036	0.0226574	0.0844552
O08992	Syntenin-1	Sdcbp	1.248	0.521077	0.872022	2.937	0.0623374	0.161654
O08997	Copper transport protein ATOX1	Atox1	1.227	0.133682	0.819833	1.706	0.0028426	0.0207327
O08999	Latent-transforming growth factor beta-binding protein 2	Ltbp2	18.247	0.373901	0.849365	629.892	4.72E-05	0.0013326
O09000	Nuclear receptor coactivator 3	Ncoa3	1.188	0.51549	0.871517	0.554	0.152772	0.283124
O09005	Sphingolipid delta(4)-desaturase DES1	Degs1	0.892	0.673225	0.919086	0.157	0.0929915	0.211329
O09010	Beta-1,3-N-acetylglucosaminyltransferase lunatic fringe	Lfng	2.194	0.517484	0.87152	425.518	0.13044	0.254574
O09012	Peroxisomal targeting signal 1 receptor	Pex5	0.978	0.778301	0.96258	0.629	0.0158169	0.0678721
O09030	Interleukin-13 receptor subunit alpha-1	Il13ra1	1			93.232	0.117157	0.239587
O09044	Synaptosomal-associated protein 23	Snap23	1.191	0.544024	0.877223	0.604	0.0268503	0.0943708
O09046	L-amino-acid oxidase	Il4i1	0.025	0.000399846	0.0784971	0.299	0.169276	0.302985
O09053	Werner syndrome ATP-dependent helicase homolog	Wrn	1.053	0.487094	0.864725	1.231	0.500012	0.625669
O09061	Proteasome subunit beta type-1	Psmb1	0.865	0.584996	0.889177	0.732	0.100067	0.222034
O09106	Histone deacetylase 1	Hdac1	1.072	0.673107	0.919086	1.126	0.360854	0.506204
O09110	Dual specificity mitogen-activated protein kinase kinase 3	Map2k3	0.873	0.326937	0.849365	0.737	0.107538	0.233514
O09111	NADH dehydrogenase [ubiquinone] 1 beta subcomplex subunit 11, mitochondrial	Ndufb11	1.109	0.670409	0.919086	1.135	0.464338	0.594479
O09117	Synaptophysin-like protein 1	Sypl1	1.007	0.957784	1	0.302	0.248576	0.392613
O09118	Netrin-1	Ntn1	0.978	0.920611	1	1.715	0.137416	0.263259
O09126	Semaphorin-4D	Sema4d	1.787	0.531364	0.872022	0.012	7.72E-08	2.38E-05
O09130	NFATC2-interacting protein	Nfatc2ip	1.666	0.304806	0.849365	0.417	0.00493381	0.0301402
O09131	Glutathione S-transferase omega-1	Gsto1	1.047	0.66836	0.919086	1.376	0.0361508	0.114511
O09159	Lysosomal alpha-mannosidase	Man2b1	1.394	0.0734777	0.809916	0.978	0.863058	0.921219
O09161	Calsequestrin-2	Casq2	0.904	0.340071	0.849365	1.14	0.0379474	0.118421
O09164	Extracellular superoxide dismutase [Cu-Zn]	Sod3	1.051	0.890624	1	1.432	0.327796	0.474447
O09165	Calsequestrin-1	Casq1	0.995	0.993675	1	0.582	0.000521465	0.00649098
O09167	60S ribosomal protein L21	Rpl21	0.792	0.22443	0.849365	0.584	0.675947	0.776853
O09172	Glutamate--cysteine ligase regulatory subunit	Gclm	0.766	0.53929	0.876271	5.319	0.00844156	0.0434295
O09174	Alpha-methylacyl-CoA racemase	Amacr	0.803	0.444688	0.858638	1.649	0.0668987	0.169835
O35047	Homologous-pairing protein 2 homolog	Psmc3ip	1.548	0.313448	0.849365	1.527	0.0318892	0.105207
O35066	Kinesin-like protein KIF3C	Kif3c	2.302	0.152086	0.824314	0.001	1.21E-08	9.52E-06
O35071	Kinesin-like protein KIF1C	Kif1c	1.192	0.0320278	0.80087	0.358	0.00426465	0.0272672
O35074	Prostacyclin synthase	Ptgis	1.145	0.418511	0.855843	1.298	0.0813392	0.193301
O35075	Vacuolar protein sorting-associated protein 26C	Vps26c	0.733	0.299841	0.849365	1.111	0.422735	0.557508
O35083	1-acyl-sn-glycerol-3-phosphate acyltransferase alpha	Agpat1	0.94	0.607756	0.899199	0.84	0.486596	0.614618
O35098	Dihydropyrimidinase-related protein 4	Dpysl4	0.895	0.701991	0.930886	0.881	0.86385	0.921682
O35099	Mitogen-activated protein kinase kinase kinase 5	Map3k5	0.946	0.999651	1	0.759	0.289126	0.435023
O35114	Lysosome membrane protein 2	Scarb2	1.597	0.263181	0.849365	0.855	0.815876	0.888494
O35126	Atrophin-1	Atn1	0.879	0.950653	1	0.679	0.460712	0.590888
O35127	Protein C10	Grcc10	0.778	0.274511	0.849365	0.266	9.39E-05	0.00206966
O35129	Prohibitin-2	Phb2	1.285	0.353386	0.849365	1.37	0.0524461	0.14483
O35130	Ribosomal RNA small subunit methyltransferase NEP1	Emg1	0.536	0.241207	0.849365	1.093	0.586944	0.701345
O35134	DNA-directed RNA polymerase I subunit RPA1	Polr1a	0.691	0.334947	0.849365	0.868	0.166683	0.299586
O35136	Neural cell adhesion molecule 2	Ncam2	0.614	0.252909	0.849365	0.398	0.0732809	0.180995
O35143	ATPase inhibitor, mitochondrial	Atp5if1	0.315	0.25635	0.849365	1.964	0.0449165	0.131433
O35144	Telomeric repeat-binding factor 2	Terf2	0.892	0.25339	0.849365	0.753	0.302224	0.447817
O35153	BET1-like protein	Bet1l	2.796	0.0385998	0.809283	1.032	0.758302	0.844862
O35160	Pituitary homeobox 3	Pitx3	1.097	0.572233	0.885985	0.16	0.0514084	0.142786
O35166	Golgi SNAP receptor complex member 2	Gosr2	1.08	0.501551	0.867173	0.209	0.122427	0.24466
O35185	Class E basic helix-loop-helix protein 40	Bhlhe40	37.014	0.373901	0.849365	0.028	0.373901	0.511274
O35206	Collagen alpha-1(XV) chain	Col15a1	0.918	0.443583	0.858638	0.93	0.446809	0.579309
O35207	Cyclin-dependent kinase 2-associated protein 1	Cdk2ap1	0.923	0.348532	0.849365	0.741	0.406325	0.543234
O35215	D-dopachrome decarboxylase	Ddt	1.075	0.75126	0.952119	0.742	0.394644	0.531567
O35216	Histone H3-like centromeric protein A	Cenpa	1.01	0.994494	1	1.503	0.0452833	0.132148
O35218	Cleavage and polyadenylation specificity factor subunit 2	Cpsf2	1.286	0.0679007	0.809916	1.036	0.914664	0.954454
O35226	26S proteasome non-ATPase regulatory subunit 4	Psmd4	1.252	0.197305	0.849365	0.973	0.839762	0.905489
O35231	Kinesin-like protein KIFC3	Kifc3	0.466	0.35552	0.849365	0.51	0.294106	0.439531
O35239	Tyrosine-protein phosphatase non-receptor type 9	Ptpn9	0.986	0.966314	1	1.315	0.133483	0.258286
O35242	Protein FAN	Nsmaf	1.223	0.979021	1	1.127	0.350468	0.495815
O35245	Polycystin-2	Pkd2	1.222	0.435185	0.858638	0.858	0.503462	0.62805
O35250	Exocyst complex component 7	Exoc7	0.894	0.712449	0.935564	0.559	0.00188457	0.015683
O35261	Transcription factor E2F3	E2f3	0.514	0.116373	0.809916	0.27	0.196656	0.336712
O35286	Pre-mRNA-splicing factor ATP-dependent RNA helicase DHX15	Dhx15	0.944	0.676049	0.92051	0.927	0.168584	0.302123
O35295	Transcriptional activator protein Pur-beta	Purb	1.24	0.0394673	0.809782	0.826	0.0494502	0.139235
O35309	N-myc-interactor	Nmi	1.535	0.328947	0.849365	9.106	0.0053231	0.0317329
O35326	Serine/arginine-rich splicing factor 5	Srsf5	1.124	0.62041	0.902954	0.707	0.307422	0.453469
O35343	Importin subunit alpha-3	Kpna4	0.876	0.30747	0.849365	0.578	0.0791402	0.189865
O35344	Importin subunit alpha-4	Kpna3	0.867	0.672693	0.919086	0.744	0.156587	0.287482
O35345	Importin subunit alpha-7	Kpna6	2.267	0.00193262	0.238486	0.421	0.00535672	0.0318045
O35350	Calpain-1 catalytic subunit	Capn1	0.957	0.76595	0.958186	0.766	0.0108255	0.051835
O35367	Keratocan	Kera	1.129	0.147227	0.823553	1.062	0.428187	0.562109
O35368	Interferon-activable protein 203	Ifi203	3.452	0.0738444	0.809916	2.956	0.000192846	0.00344888
O35375	Neuropilin-2	Nrp2	1.043	0.791337	0.966661	0.302	0.00361522	0.0244735
O35379	Multidrug resistance-associated protein 1	Abcc1	1.296	0.438759	0.858638	0.632	0.0647386	0.165889
O35381	Acidic leucine-rich nuclear phosphoprotein 32 family member A	Anp32a	0.91	0.643827	0.911687	0.338	0.00111111	0.010845
O35382	Exocyst complex component 4	Exoc4	0.752	0.0938364	0.809916	0.702	0.00243233	0.0187092
O35386	Phytanoyl-CoA dioxygenase, peroxisomal	Phyh	0.57	0.0934173	0.809916	0.546	0.0034705	0.0238111
O35387	HCLS1-associated protein X-1	Hax1	1.295	0.420008	0.855843	0.195	0.188676	0.326938
O35405	5'-3' exonuclease PLD3	Pld3	0.765	0.085276	0.809916	0.589	0.016032	0.0685227
O35409	Glutamate carboxypeptidase 2	Folh1	0.021	0.373901	0.849365	8.727	0.0598421	0.157213
O35425	Bcl-2-related ovarian killer protein	Bok	0.01	0.116183	0.809916	0.641	0.364185	0.509116
O35427	DNA-directed RNA polymerase III subunit RPC9	Crcp	0.606	0.9355	1	0.515	0.166333	0.299206
O35435	Dihydroorotate dehydrogenase (quinone), mitochondrial	Dhodh	0.894	0.223417	0.849365	1.068	0.615124	0.724948
O35448	Lysosomal thioesterase PPT2	Ppt2	0.895	0.519989	0.872022	0.322	0.000328948	0.00489583
O35450	FK506-binding protein-like	Fkbpl	1.199	0.213437	0.849365	1.22	0.489337	0.616614
O35454	Chloride transport protein 6	Clcn6	0.924	0.983325	1	0.436	0.00104753	0.0104939
O35459	Delta(3,5)-Delta(2,4)-dienoyl-CoA isomerase, mitochondrial	Ech1	0.808	0.23034	0.849365	0.784	0.327572	0.474282
O35464	Semaphorin-6A	Sema6a	1.349	0.407122	0.853868	0.438	0.0126557	0.0579945
O35465	Peptidyl-prolyl cis-trans isomerase FKBP8	Fkbp8	0.953	0.806233	0.973475	0.905	0.554545	0.672951
O35492	Dual specificity protein kinase CLK3	Clk3	0.758	0.400969	0.85324	0.5	0.0713149	0.177527
O35493	Dual specificity protein kinase CLK4	Clk4	1.713	0.541177	0.876467	0.022	0.000138122	0.00268469
O35516	Neurogenic locus notch homolog protein 2	Notch2	1.132	0.525371	0.872022	1.013	0.94728	0.974531
P28076	Proteasome subunit beta type-9	Psmb9	0.931	0.725122	0.940382	13.389	0.000550827	0.00678294
O35526	Syntaxin-1A	Stx1a	0.334	0.45971	0.861309	4.864	0.391631	0.528662
O35536	Tissue factor pathway inhibitor 2	Tfpi2	1			327.028	3.44E-08	1.49E-05
O35551	Rab GTPase-binding effector protein 1	Rabep1	0.832	0.163176	0.83126	0.897	0.273578	0.419002
O35566	CD151 antigen	Cd151	0.796	0.68601	0.925168	1.844	0.251324	0.395021
O35593	26S proteasome non-ATPase regulatory subunit 14	Psmd14	0.874	0.175586	0.844823	0.88	0.0833258	0.1965
O35594	Intraflagellar transport protein 81 homolog	Ift81	0.182	0.241687	0.849365	0.455	0.891267	0.939435
O35598	Disintegrin and metalloproteinase domain-containing protein 10	Adam10	1.155	0.0914643	0.809916	0.938	0.303208	0.449016
O35601	FYN-binding protein 1	Fyb1	1.957	0.113706	0.809916	7.142	3.95E-05	0.00119373
O35604	NPC intracellular cholesterol transporter 1	Npc1	0.691	0.902613	1	573.731	1.74E-07	3.49E-05
O35607	Bone morphogenetic protein receptor type-2	Bmpr2	3.633	0.0195804	0.710654	0.508	0.0795844	0.190535
O35608	Angiopoietin-2	Angpt2	0.593	0.950009	1	25.862	0.0341547	0.110519
O35609	Secretory carrier-associated membrane protein 3	Scamp3	1.428	0.112084	0.809916	0.834	0.238539	0.38175
O35613	Death domain-associated protein 6	Daxx	2.218	0.307679	0.849365	9.92	1.18E-05	0.000511803
O35618	Protein Mdm4	Mdm4	1.248	0.0858913	0.809916	0.641	0.146202	0.274482
O35621	Phosphomannomutase 1	Pmm1	1.433	0.573128	0.885985	71.921	2.93E-05	0.000962802
O35623	BET1 homolog	Bet1	1.727	0.0749156	0.809916	1.165	0.634562	0.740922
O35625	Axin-1	Axin1	0.611	0.377658	0.849365	0.013	0.116445	0.239587
O35632	Hyaluronidase-2	Hyal2	1.021	0.769637	0.959187	0.63	0.227096	0.369468
O35638	Cohesin subunit SA-2	Stag2	0.935	0.527922	0.872022	0.659	0.00638623	0.0357977
O35639	Annexin A3	Anxa3	0.733	0.0699045	0.809916	1.203	0.345708	0.491236
O35640	Annexin A8	Anxa8	0.292	0.212502	0.849365	1095.74	2.48E-06	0.000193078
O35643	AP-1 complex subunit beta-1	Ap1b1	0.883	0.318879	0.849365	0.828	0.230156	0.372639
O35646	Calpain-6	Capn6	1.014	0.987699	1	0.423	0.0197632	0.0779519
O35654	DNA polymerase delta subunit 2	Pold2	1.189	0.21858	0.849365	1.106	0.394402	0.531567
O35657	Sialidase-1	Neu1	1.494	0.294453	0.849365	0.597	0.204234	0.344568
O35658	Complement component 1 Q subcomponent-binding protein, mitochondrial	C1qbp	0.932	0.893336	1	1.127	0.635883	0.741863
O35671	Integrin beta-1-binding protein 1	Itgb1bp1	1.219	0.746846	0.950531	1.64	0.986805	0.996379
O35674	Disintegrin and metalloproteinase domain-containing protein 19	Adam19	0.723	0.443435	0.858638	0.003	6.93E-06	0.0003628
O35678	Monoglyceride lipase	Mgll	0.821	0.230797	0.849365	0.57	0.0114324	0.0537578
O35680	28S ribosomal protein S12, mitochondrial	Mrps12	0.928	0.606633	0.898662	0.416	0.0768244	0.186407
O35682	Myeloid-associated differentiation marker	Myadm	0.71	0.0435749	0.809916	0.868	0.324848	0.471579
O35683	NADH dehydrogenase [ubiquinone] 1 alpha subcomplex subunit 1	Ndufa1	1.014	0.87276	1	0.616	0.0451692	0.131993
O35685	Nuclear migration protein nudC	Nudc	0.045	0.036078	0.804129	0.177	0.00101818	0.0102507
O35691	Pinin	Pnn	1.094	0.240043	0.849365	0.549	0.00102545	0.0103118
O35701	Matrilin-3	Matn3	2.488	0.70647	0.932801	570.345	0.116459	0.239587
O35704	Serine palmitoyltransferase 1	Sptlc1	1.431	0.256928	0.849365	2.467	0.00201531	0.0164301
O35710	Nocturnin	Noct	0.934	0.62252	0.903469	8.556	0.364349	0.50918
O35711	Liprin-beta-2	Ppfibp2	1.076	0.605949	0.897986	0.586	0.0703183	0.175811
O35730	E3 ubiquitin-protein ligase RING1	Ring1	1.012	0.982985	1	0.208	0.182973	0.319352
O35737	Heterogeneous nuclear ribonucleoprotein H	Hnrnph1	1.072	0.667784	0.919086	1.182	0.253854	0.398327
O35740	Cbp/p300-interacting transactivator 2	Cited2	2.112	0.288856	0.849365	2.575	0.233127	0.37565
O35744	Chitinase-like protein 3	Chil3	0.807	0.322993	0.849365	154.452	0.00789325	0.0414732
O35841	Apoptosis inhibitor 5	Api5	1.282	0.450564	0.858638	1.788	0.0259289	0.0919057
O35855	Branched-chain-amino-acid aminotransferase, mitochondrial	Bcat2	0.972	0.869267	1	0.908	0.30499	0.451064
O35857	Mitochondrial import inner membrane translocase subunit TIM44	Timm44	1.013	0.903991	1	0.906	0.492304	0.61945
O35864	COP9 signalosome complex subunit 5	Cops5	0.893	0.532824	0.872022	0.718	0.00691082	0.0376391
O35874	Neutral amino acid transporter A	Slc1a4	1.341	0.574023	0.885985	0.002	2.09E-08	1.21E-05
O35887	Calumenin	Calu	1.395	0.136541	0.819833	1.094	0.838718	0.90504
O35892	Nuclear autoantigen Sp-100	Sp100	4.864	0.199556	0.849365	13.227	0.000291489	0.00458631
O35900	U6 snRNA-associated Sm-like protein LSm2	Lsm2	0.841	0.615981	0.902313	0.43	0.0088014	0.0449064
O35904	Phosphatidylinositol 4,5-bisphosphate 3-kinase catalytic subunit delta isoform	Pik3cd	39.104	0.373901	0.849365	0.869	0.428403	0.562136
O35929	GTP-binding protein REM 1	Rem1	0.689	0.341114	0.849365	1.004	0.88301	0.933819
O35943	Frataxin, mitochondrial	Fxn	1.182	0.219231	0.849365	0.429	0.00413231	0.0266207
O35945	Aldehyde dehydrogenase, cytosolic 1	Aldh1a7	0.791	0.712592	0.935609	0.119	0.143347	0.270475
O35954	Membrane-associated phosphatidylinositol transfer protein 1	Pitpnm1	0.736	0.190765	0.849365	6.003	0.0200116	0.0785729
O35955	Proteasome subunit beta type-10	Psmb10	1.746	0.157671	0.828329	18.065	4.61E-05	0.00131478
O35963	Ras-related protein Rab-33B	Rab33b	1.092	0.630693	0.905832	0.77	0.12798	0.250962
O35969	Guanidinoacetate N-methyltransferase	Gamt	1.104	0.447504	0.858638	0.477	0.00135427	0.0125787
O35972	39S ribosomal protein L23, mitochondrial	Mrpl23	0.206	0.728285	0.941755	336.419	4.05E-06	0.000253244
O35973	Period circadian protein homolog 1	Per1	0.896	0.424769	0.857422	2.323	0.00671891	0.0371968
O35980	Endonuclease III-like protein 1	Nthl1	1.012	0.938069	1	0.843	0.723838	0.81551
O35984	Pre-B-cell leukemia transcription factor 2	Pbx2	1.153	0.988385	1	1.428	0.17276	0.307248
O54692	Centromere/kinetochore protein zw10 homolog	Zw10	0.85	0.13829	0.819833	1.034	0.501876	0.627073
O54714	E3 SUMO-protein ligase PIAS3	Pias3	0.324	0.35291	0.849365	1.026	0.449153	0.581328
O54724	Caveolae-associated protein 1	Cavin1	0.954	0.369427	0.849365	1.004	0.921544	0.95917
O54732	Matrix metalloproteinase-15	Mmp15	0.999	0.998497	1	0.162	0.104789	0.229651
O54734	Dolichyl-diphosphooligosaccharide--protein glycosyltransferase 48 kDa subunit	Ddost	0.822	0.124074	0.809916	1.156	0.133447	0.258286
O54750	Cytochrome P450 2J6	Cyp2j6	2.366	0.90203	1	1.138	0.957849	0.979507
O54754	Aldehyde oxidase 1	Aox1	0.988	0.963179	1	0.903	0.70565	0.80142
O54774	AP-3 complex subunit delta-1	Ap3d1	1.084	0.667087	0.919086	0.767	0.0267511	0.0941297
O54781	SRSF protein kinase 2	Srpk2	0.775	0.233744	0.849365	0.906	0.372908	0.511274
O54782	Epididymis-specific alpha-mannosidase	Man2b2	0.829	0.498079	0.86675	2.717	0.0323724	0.106446
O54784	Death-associated protein kinase 3	Dapk3	0.809	0.566095	0.885985	1.182	0.549144	0.668759
O54785	LIM domain kinase 2	Limk2	1.833	0.918563	1	2.258	0.351593	0.49682
O54786	DNA fragmentation factor subunit alpha	Dffa	1.37	0.247727	0.849365	0.324	0.0381478	0.118789
O54788	DNA fragmentation factor subunit beta	Dffb	1.305	0.909103	1	0.859	0.967651	0.984287
O54790	Transcription factor MafG	Mafg	0.612	0.0721101	0.809916	1.852	0.0222735	0.0835425
O54791	Transcription factor MafF	Maff	1			136.834	0.118745	0.240849
O54794	Aquaporin-7	Aqp7	0.973	0.505908	0.868621	0.551	0.856993	0.917011
O54818	Tumor protein D53	Tpd52l1	1.689	0.37748	0.849365	0.004	1.38E-05	0.00056084
O54824	Pro-interleukin-16	Il16	0.821	0.18099	0.847057	1.014	0.950331	0.975928
O54825	Bystin	Bysl	1.579	0.0745915	0.809916	1.232	0.367002	0.511274
O54833	Casein kinase II subunit alpha'	Csnk2a2	0.925	0.632794	0.906329	1.281	0.0301117	0.101135
O54834	Rho GTPase-activating protein 6	Arhgap6	0.713	0.320696	0.849365	0.425	0.0655588	0.167296
O54836	Zinc finger matrin-type protein 3	Zmat3	0.796	0.0131668	0.613488	0.174	0.0713485	0.177559
O54865	Guanylate cyclase soluble subunit beta-1	Gucy1b1	1.166	0.215845	0.849365	0.783	0.00746419	0.039931
O54879	High mobility group protein B3	Hmgb3	1.159	0.401778	0.85324	0.543	0.000684026	0.00778474
O54885	TYRO protein tyrosine kinase-binding protein	Tyrobp	1			426.774	3.93E-07	5.55E-05
O54890	Integrin beta-3	Itgb3	0.74	0.0403992	0.809909	1.137	0.884246	0.934669
O54901	OX-2 membrane glycoprotein	Cd200	0.848	0.527585	0.872022	0.812	0.402261	0.539398
O54905	Beta-1,3-galactosyltransferase 2	B3galt2	1.083	0.832419	0.983509	0.005	4.06E-05	0.00121735
O54910	NF-kappa-B inhibitor epsilon	Nfkbie	1.768	0.539891	0.876434	30.739	5.88E-05	0.00152458
O54916	RalBP1-associated Eps domain-containing protein 1	Reps1	0.973	0.722503	0.938917	1.057	0.904849	0.948324
O54931	A-kinase anchor protein 2	Akap2	0.834	0.293676	0.849365	1.343	0.418854	0.554322
O54941	SWI/SNF-related matrix-associated actin-dependent regulator of chromatin subfamily E member 1	Smarce1	1.197	0.232412	0.849365	0.934	0.205011	0.345269
O54946	DnaJ homolog subfamily B member 6	Dnajb6	1.315	0.183133	0.847057	0.514	0.207135	0.34783
O54950	5'-AMP-activated protein kinase subunit gamma-1	Prkag1	0.799	0.00579346	0.442867	0.693	0.03579	0.113785
O54951	Semaphorin-6B	Sema6b	0.31	0.491208	0.864725	7.483	0.057897	0.154026
O54956	DNA polymerase epsilon subunit 2	Pole2	0	0.00536161	0.428829	2.533	0.0676341	0.170875
O54962	Barrier-to-autointegration factor	Banf1	1.061	0.963052	1	0.712	0.0430192	0.12775
O54965	E3 ubiquitin-protein ligase RNF13	Rnf13	0.711	0.397163	0.852135	0.026	0.117163	0.239587
O54967	Activated CDC42 kinase 1	Tnk2	0.918	0.923703	1	0.241	0.426326	0.560347
O54972	Protein CBFA2T3	Cbfa2t3	0.425	0.501179	0.866877	0.008	0.116881	0.239587
O54974	Galectin-7	Lgals7	0.527	0.915568	1	4.322	0.723239	0.815048
O54983	Ketimine reductase mu-crystallin	Crym	0.952	0.108611	0.809916	0.513	0.00222067	0.0176469
O54984	ATPase GET3	Get3	0.831	0.110255	0.809916	1.369	0.0446907	0.130949
O54988	STE20-like serine/threonine-protein kinase	Slk	0.813	0.269599	0.849365	1.133	0.547687	0.667549
O54990	Prominin-1	Prom1	0.428	0.503927	0.868127	0.874	0.555141	0.673309
O54991	Contactin-associated protein 1	Cntnap1	0.005	0.121999	0.809916	1.072	0.995055	1
O54992	MAP kinase-activated protein kinase 5	Mapkapk5	1.107	0.990881	1	0.003	0.00240613	0.0185572
O54998	Peptidyl-prolyl cis-trans isomerase FKBP7	Fkbp7	0.83	0.482968	0.864725	1.375	0.350157	0.495683
O55003	BCL2/adenovirus E1B 19 kDa protein-interacting protein 3	Bnip3	0.98	0.96899	1	0.274	0.100944	0.223349
O55013	Trafficking protein particle complex subunit 3	Trappc3	1.37	0.23208	0.849365	1.019	0.899184	0.944449
O55022	Membrane-associated progesterone receptor component 1	Pgrmc1	0.98	0.76514	0.957954	0.879	0.284504	0.430318
O55023	Inositol monophosphatase 1	Impa1	0.985	0.986229	1	0.524	0.000222898	0.00380444
O55026	Ectonucleoside triphosphate diphosphohydrolase 2	Entpd2	0.699	0.0276872	0.77903	1.234	0.169825	0.303654
O55028	[3-methyl-2-oxobutanoate dehydrogenase [lipoamide]] kinase, mitochondrial	Bckdk	1.088	0.910433	1	0.442	0.0526752	0.145138
O55029	Coatomer subunit beta'	Copb2	0.99	0.91024	1	0.884	0.349372	0.494815
O55033	Cytoplasmic protein NCK2	Nck2	0.768	0.421829	0.856346	0.424	0.0700419	0.17547
O55038	C-X-C motif chemokine 13	Cxcl13	1			2.33	0.138099	0.264283
O55042	Alpha-synuclein	Snca	1.032	0.921833	1	1.443	0.0701397	0.175613
O55047	Serine/threonine-protein kinase tousled-like 2	Tlk2	1.134	0.986574	1	0.216	0.162008	0.293689
O55057	Retinal rod rhodopsin-sensitive cGMP 3',5'-cyclic phosphodiesterase subunit delta	Pde6d	0.788	0.210984	0.849365	0.989	0.867937	0.923988
O55060	Thiopurine S-methyltransferase	Tpmt	0.798	0.215838	0.849365	0.7	0.031084	0.103064
O55091	Protein IMPACT	Impact	1.098	0.792661	0.967228	1.037	0.967923	0.984312
O55098	Serine/threonine-protein kinase 10	Stk10	0.45	0.401185	0.85324	1.254	0.435178	0.568601
O55101	Synaptogyrin-2	Syngr2	1.021	0.884978	1	1.969	0.00493335	0.0301402
O55102	Biogenesis of lysosome-related organelles complex 1 subunit 1	Bloc1s1	1.139	0.484148	0.864725	0.961	0.90434	0.948136
O55103	Periaxin	Prx	0.995	0.890635	1	1.004	0.936829	0.967866
O55106	Striatin	Strn	0.814	0.212261	0.849365	0.907	0.219281	0.36141
O55111	Desmoglein-2	Dsg2	0.013	0.116131	0.809916	1.862	0.873273	0.926928
O55125	Protein NipSnap homolog 1	Nipsnap1	0.826	0.677174	0.920879	3.191	0.797486	0.872869
O55126	Protein NipSnap homolog 2	Nipsnap2	1.145	0.32492	0.849365	0.835	0.213334	0.354721
O55131	Septin-7	Septin7	0.45	0.296302	0.849365	0.287	0.0104454	0.05085
O55134	Protocadherin-12	Pcdh12	0.975	0.790235	0.966572	0.306	0.0245543	0.0888191
O55135	Eukaryotic translation initiation factor 6	Eif6	1.11	0.377148	0.849365	0.844	0.274179	0.419698
O55137	Acyl-coenzyme A thioesterase 1	Acot1	1.044	0.721067	0.938783	1.017	0.958238	0.979673
O55142	60S ribosomal protein L35a	Rpl35a	0.725	0.528296	0.872022	0.413	0.158718	0.289487
O55143	Sarcoplasmic/endoplasmic reticulum calcium ATPase 2	Atp2a2	0.831	0.103549	0.809916	1.068	0.570352	0.687798
O55176	E3 ubiquitin-protein ligase Praja-1	Pja1	1.249	0.571457	0.885985	0.004	0.000510511	0.00639101
O55186	CD59A glycoprotein	Cd59a	1.72	0.340595	0.849365	0.587	0.085547	0.199847
O55187	E3 SUMO-protein ligase CBX4	Cbx4	0.553	0.933353	1	1.129	0.588149	0.702371
O55201	Transcription elongation factor SPT5	Supt5h	0.951	0.198896	0.849365	0.564	0.000165883	0.00310152
O55203	LIM domain-binding protein 2	Ldb2	0.617	0.3647	0.849365	0.706	0.33702	0.483665
O55222	Integrin-linked protein kinase	Ilk	1.072	0.439197	0.858638	1.047	0.291386	0.437281
O55226	Chondroadherin	Chad	1.363	0.627464	0.90379	13.765	0.0784888	0.188904
O55229	Choline/ethanolamine kinase	Chkb	0.789	0.291432	0.849365	1.049	0.847429	0.910346
O55234	Proteasome subunit beta type-5	Psmb5	0.899	0.303287	0.849365	0.71	0.0917324	0.209515
O55236	mRNA-capping enzyme	Rngtt	0.834	0.579472	0.88671	0.881	0.64132	0.746533
O55239	Nicotinamide N-methyltransferase	Nnmt	1.103	0.569464	0.885985	0.605	0.227828	0.370199
O55242	Sigma non-opioid intracellular receptor 1	Sigmar1	0.814	0.383636	0.849725	3.127	0.00137301	0.0126981
O70126	Aurora kinase B	Aurkb	11.066	0.326262	0.849365	6.737	0.114894	0.239587
O70133	ATP-dependent RNA helicase A	Dhx9	0.947	0.844299	0.98903	1.199	0.0472853	0.135563
O70138	Neutrophil collagenase	Mmp8	59.49	0.373901	0.849365	2603.29	2.99E-06	0.000211507
O70145	Neutrophil cytosol factor 2	Ncf2	0.829	0.408068	0.853868	16.989	6.68E-06	0.000356306
O70152	Dolichol-phosphate mannosyltransferase subunit 1	Dpm1	1.188	0.728569	0.941826	0.656	0.743844	0.832296
O70157	DNA topoisomerase 3-alpha	Top3a	0.704	0.394476	0.850721	7.665	0.0752717	0.184035
O70161	Phosphatidylinositol 4-phosphate 5-kinase type-1 gamma	Pip5k1c	0.652	0.189607	0.849151	1.599	0.18638	0.323674
O70165	Ficolin-1	Fcn1	2.489	0.090415	0.809916	1.163	0.916343	0.955616
O70172	Phosphatidylinositol 5-phosphate 4-kinase type-2 alpha	Pip4k2a	0.911	0.820878	0.979384	0.946	0.754056	0.841108
O70194	Eukaryotic translation initiation factor 3 subunit D	Eif3d	1.256	0.460848	0.861833	5.051	0.00329045	0.0230705
O70209	PDZ and LIM domain protein 3	Pdlim3	0.949	0.63368	0.906847	0.521	0.0018168	0.0152661
O70228	Probable phospholipid-transporting ATPase IIA	Atp9a	1.492	0.250922	0.849365	0.599	0.1846	0.321356
O70230	Zinc finger protein 143	Znf143	0.796	0.760023	0.955876	0.548	0.0237605	0.0866909
O70250	Phosphoglycerate mutase 2	Pgam2	0.862	0.23875	0.849365	0.331	0.00010091	0.00216293
O70251	Elongation factor 1-beta	Eef1b	1.828	0.622406	0.903469	0.305	0.0450063	0.131606
O70252	Heme oxygenase 2	Hmox2	0.99	0.918107	1	1.364	0.0928047	0.21105
O70258	Epsilon-sarcoglycan	Sgce	1.202	0.143805	0.821637	1.498	0.0575817	0.153705
O70274	Protein tyrosine phosphatase type IVA 2	Ptp4a2	1.045	0.79799	0.970042	0.749	0.00486015	0.0298168
O70279	Splicing factor ESS-2 homolog	Ess2	0.98	0.754674	0.953114	1.283	0.50411	0.628339
O70281	Protein-tyrosine sulfotransferase 1	Tpst1	0.816	0.473777	0.863758	0.251	0.0201239	0.0788649
O70293	G protein-coupled receptor kinase 6	Grk6	0.48	0.312986	0.849365	1.181	0.273172	0.418602
O70305	Ataxin-2	Atxn2	0.841	0.436059	0.858638	0.263	0.000759545	0.00838996
O70306	T-box transcription factor TBX15	Tbx15	0.765	0.212539	0.849365	0.231	0.00395122	0.0259705
O70309	Integrin beta-5	Itgb5	0.849	0.258275	0.849365	2.497	0.00141018	0.0129175
O70310	Glycylpeptide N-tetradecanoyltransferase 1	Nmt1	0.563	0.00155497	0.194664	0.639	0.0625486	0.162007
O70311	Glycylpeptide N-tetradecanoyltransferase 2	Nmt2	0.76	0.12585	0.811987	0.578	0.296738	0.441782
O70318	Band 4.1-like protein 2	Epb41l2	0.964	0.741056	0.946739	1.068	0.448009	0.580195
O70325	Phospholipid hydroperoxide glutathione peroxidase	Gpx4	1.202	0.926042	1	2.782	0.051955	0.143781
O70338	Ribonuclease H1	Rnaseh1	1			1
O70348	Decapping and exoribonuclease protein	Dxo	0.004	0.116374	0.809916	112.487	0.124119	0.246924
O70362	Phosphatidylinositol-glycan-specific phospholipase D	Gpld1	1.7	0.610294	0.899253	3.665	0.238461	0.38175
O70370	Cathepsin S	Ctss	1.42	0.392999	0.85025	28.771	0.0353863	0.113001
O70373	Xin actin-binding repeat-containing protein 1	Xirp1	1.035	0.758091	0.95486	0.368	3.42E-05	0.00107758
O70374	Protein CBFA2T2	Cbfa2t2	0.553	0.215818	0.849365	0.037	0.0223202	0.0836814
O70378	ER membrane protein complex subunit 8	Emc8	1.18	0.498373	0.86675	1.098	0.573302	0.690488
O70400	PDZ and LIM domain protein 1	Pdlim1	1.063	0.855593	0.995235	0.894	0.157788	0.288271
O70401	Tetraspanin-6	Tspan6	0.814	0.345569	0.849365	0.622	0.00347806	0.0238441
O70405	Serine/threonine-protein kinase ULK1	Ulk1	1.043	0.543528	0.8772	0.612	0.164429	0.296646
O70421	Frizzled-1	Fzd1	119.4	5.36E-13	4.63E-09	0.606	0.340095	0.48642
O70422	General transcription factor IIH subunit 4	Gtf2h4	0.912	0.860308	0.997949	1.619	0.728319	0.819276
O70423	Membrane primary amine oxidase	Aoc3	0.936	0.289092	0.849365	0.709	0.0884126	0.204255
O70433	Four and a half LIM domains protein 2	Fhl2	1.116	0.402391	0.853442	2.153	0.0111245	0.0529199
O70435	Proteasome subunit alpha type-3	Psma3	0.885	0.110447	0.809916	0.952	0.54852	0.668282
O70439	Syntaxin-7	Stx7	1.126	0.548896	0.879695	1.277	0.143282	0.270412
O70443	Guanine nucleotide-binding protein G(z) subunit alpha	Gnaz	0.076	0.438198	0.858638	0.705	0.265637	0.410631
O70445	BRCA1-associated RING domain protein 1	Bard1	2.405	0.612725	0.900275	0.136	0.110968	0.238066
O70456	14-3-3 protein sigma	Sfn	0.875	0.412637	0.854145	1.001	0.986984	0.996443
O70458	Oncostatin-M-specific receptor subunit beta	Osmr	8.687	0.0682464	0.809916	31.875	0.0429757	0.12775
O70468	Myosin-binding protein C, cardiac-type	Mybpc3	0.296	0.0232008	0.757235	0.174	0.189693	0.328304
O70469	Docking protein 2	Dok2	1.127	0.761532	0.956294	2.379	0.0586823	0.155347
O70472	Transmembrane protein 131	Tmem131	1.061	0.655362	0.916863	0.325	0.0073333	0.0394427
O70475	UDP-glucose 6-dehydrogenase	Ugdh	0.675	0.046881	0.809916	2.013	0.00723357	0.0390279
O70477	Homeobox protein PKNOX1	Pknox1	0.37	0.00511315	0.416412	1.339	0.386787	0.524491
O70479	BTB/POZ domain-containing adapter for CUL3-mediated RhoA degradation protein 2	Tnfaip1	2.757	0.123767	0.809916	0.64	0.364023	0.508972
O70480	Vesicle-associated membrane protein 4	Vamp4	0.557	0.346554	0.849365	0.409	0.293278	0.438976
O70481	E3 ubiquitin-protein ligase UBR1	Ubr1	1.103	0.517715	0.871566	0.785	0.301935	0.447515
O70492	Sorting nexin-3	Snx3	1.419	0.0378836	0.804129	0.85	0.32299	0.469695
O70493	Sorting nexin-12	Snx12	0.956	0.752814	0.952886	1.01	0.938109	0.969053
O70494	Transcription factor Sp3	Sp3	0.857	0.532934	0.872036	1.779	0.0580201	0.154209
O70496	H(+)/Cl(-) exchange transporter 7	Clcn7	0.925	0.555628	0.881292	1.022	0.918152	0.956509
O70503	Very-long-chain 3-oxoacyl-CoA reductase	Hsd17b12	0.919	0.63101	0.905832	1.434	0.0544081	0.148568
O70546	Lysine-specific demethylase 6A	Kdm6a	10.888	0.421534	0.856332	2.912	0.706021	0.801499
O70548	Telethonin	Tcap	1.066	0.881308	1	0.058	0.000557872	0.00683532
O70551	SRSF protein kinase 1	Srpk1	39.63	0.117275	0.809916	1.948	0.373716	0.511274
O70566	Protein diaphanous homolog 2	Diaph2	0.794	0.243204	0.849365	1.651	0.0327969	0.107441
O70571	[Pyruvate dehydrogenase (acetyl-transferring)] kinase isozyme 4, mitochondrial	Pdk4	0.836	0.425577	0.8581	0.402	0.0365534	0.115405
O70572	Sphingomyelin phosphodiesterase 2	Smpd2	0.751	0.0656867	0.809916	0.618	0.0413645	0.12454
O70583	E3 ubiquitin-protein ligase Midline-1	Mid1	0.91	0.549834	0.880183	0.835	0.291168	0.437139
O70585	Dystrobrevin beta	Dtnb	0.656	0.249558	0.849365	0.415	0.0737615	0.181748
O70589	Peripheral plasma membrane protein CASK	Cask	0.936	0.00198905	0.238739	1.132	0.102611	0.225937
O70591	Prefoldin subunit 2	Pfdn2	1.477	0.0577073	0.809916	0.665	0.173779	0.308678
O70622	Reticulon-2	Rtn2	0.826	0.273469	0.849365	0.97	0.886448	0.936248
O70624	Myocilin	Myoc	0.995	0.923728	1	3.268	0.0109427	0.0523096
O88196	E3 ubiquitin-protein ligase TTC3	Ttc3	0.649	0.131399	0.818332	0.563	0.21586	0.357272
O88200	C-type lectin domain family 11 member A	Clec11a	0.88	0.701252	0.930389	1.535	0.614337	0.724259
O88207	Collagen alpha-1(V) chain	Col5a1	1.294	0.160707	0.829758	1.231	0.0851296	0.19939
O88271	Craniofacial development protein 1	Cfdp1	0.31	0.0415163	0.809916	0.696	0.168738	0.302272
O88286	Protein Wiz	Wiz	1.059	0.648208	0.913965	0.956	0.672875	0.774766
O88291	DBIRD complex subunit ZNF326	Znf326	0.813	0.109992	0.809916	0.405	0.00535697	0.0318045
O88307	Sortilin-related receptor	Sorl1	0.836	0.380552	0.849631	0.215	0.000299967	0.00466027
O88322	Nidogen-2	Nid2	1.087	0.529207	0.872022	0.817	4.40E-05	0.00127533
O88327	Alpha-catulin	Ctnnal1	0.857	0.248811	0.849365	0.804	0.636987	0.74255
O88342	WD repeat-containing protein 1	Wdr1	1.063	0.430286	0.858638	0.662	0.0126706	0.0580012
O88343	Electrogenic sodium bicarbonate cotransporter 1	Slc4a4	0.533	0.00137931	0.1833	0.992	0.552226	0.671149
O88346	Troponin T, slow skeletal muscle	Tnnt1	0.583	0.00295863	0.29717	0.984	0.96415	0.983157
O88351	Inhibitor of nuclear factor kappa-B kinase subunit beta	Ikbkb	0.787	0.334303	0.849365	1.797	0.0185513	0.0750567
O88379	Bromodomain adjacent to zinc finger domain protein 1A	Baz1a	0.638	0.775339	0.961168	2.617	0.02114	0.0811951
O88384	Vesicle transport through interaction with t-SNAREs homolog 1B	Vti1b	3.406	0.328364	0.849365	3.106	0.0967214	0.21667
O88393	Transforming growth factor beta receptor type 3	Tgfbr3	0.515	0.277397	0.849365	2.207	0.0500276	0.140123
O88398	Advillin	Avil	0.963	0.820203	0.979384	1.989	0.0722551	0.179402
O88413	Tubby-related protein 3	Tulp3	0.55	0.448713	0.858638	12.011	0.000435952	0.00577436
O88425	Nucleoside diphosphate kinase 6	Nme6	3.719	0.457868	0.860894	25.827	0.373901	0.511274
O88428	Bifunctional 3'-phosphoadenosine 5'-phosphosulfate synthase 2	Papss2	1.247	0.162161	0.83126	1.16	0.597872	0.710374
O88441	Metaxin-2	Mtx2	0.921	0.882237	1	1.397	0.285738	0.431358
O88447	Kinesin light chain 1	Klc1	1.133	0.368207	0.849365	0.705	0.243581	0.386596
O88448	Kinesin light chain 2	Klc2	1.064	0.664814	0.919086	0.508	3.12E-05	0.00100304
O88452	Stanniocalcin-2	Stc2	260.429	0.122231	0.809916	0.026	0.373901	0.511274
O88455	7-dehydrocholesterol reductase	Dhcr7	0.981	0.860519	0.997949	0.618	0.28775	0.433632
O88456	Calpain small subunit 1	Capns1	0.919	0.750755	0.952	0.803	0.123641	0.246152
O88466	Zinc finger protein 106	Znf106	2.253	0.245641	0.849365	0.539	0.0250149	0.0898829
O88477	Insulin-like growth factor 2 mRNA-binding protein 1	Igf2bp1	0.91	0.653762	0.916275	125.717	2.29E-06	0.000182319
O88485	Cytoplasmic dynein 1 intermediate chain 1	Dync1i1	0.686	0.552003	0.880433	0.426	0.151446	0.281695
O88487	Cytoplasmic dynein 1 intermediate chain 2	Dync1i2	0.675	0.0249262	0.759847	0.798	0.239128	0.382304
O88491	Histone-lysine N-methyltransferase, H3 lysine-36 specific	Nsd1	1.3	0.364077	0.849365	0.153	0.00778769	0.0411689
O88492	Perilipin-4	Plin4	0.967	0.758975	0.95541	0.211	4.33E-05	0.00127208
O88495	Melatonin-related receptor	Gpr50	0.056	0.373901	0.849365	0.015	0.116159	0.239587
O88502	High affinity cAMP-specific and IBMX-insensitive 3',5'-cyclic phosphodiesterase 8A	Pde8a	0.302	0.223811	0.849365	0.246	0.201053	0.341268
O88507	Ciliary neurotrophic factor receptor subunit alpha	Cntfr	0.648	0.325848	0.849365	0.808	0.425751	0.559762
O88508	DNA (cytosine-5)-methyltransferase 3A	Dnmt3a	0.965	0.987343	1	0.384	0.0038511	0.0255268
O88512	AP-1 complex subunit gamma-like 2	Ap1g2	1.269	0.6676	0.919086	2.241	0.126066	0.249024
O88513	Geminin	Gmnn	1			38.827	0.117104	0.239587
O88520	Leucine-rich repeat protein SHOC-2	Shoc2	0.651	0.391349	0.85025	2.535	0.0319151	0.105222
O88522	NF-kappa-B essential modulator	Ikbkg	0.903	0.529584	0.872022	1.004	0.947407	0.974531
O88531	Palmitoyl-protein thioesterase 1	Ppt1	0.891	0.145437	0.823085	1.367	0.158197	0.288779
O88532	Zinc finger RNA-binding protein	Zfr	1.137	0.403387	0.853868	0.067	0.0802037	0.191555
O88533	Aromatic-L-amino-acid decarboxylase	Ddc	0.845	0.86666	1	0.805	0.328846	0.475596
O88536	Formyl peptide receptor 2	Fpr2	0.019	0.373901	0.849365	341.537	1.46E-05	0.000577567
O88543	COP9 signalosome complex subunit 3	Cops3	1.008	0.735509	0.94403	0.832	0.124405	0.247177
O88544	COP9 signalosome complex subunit 4	Cops4	1.054	0.488627	0.864725	0.709	0.0185227	0.0750009
O88545	COP9 signalosome complex subunit 6	Cops6	1.332	0.273744	0.849365	0.97	0.921861	0.95917
O88551	Claudin-1	Cldn1	0.933	0.998676	1	1.883	0.679746	0.779857
O88554	Poly [ADP-ribose] polymerase 2	Parp2	1.096	0.736912	0.944378	2.868	0.506287	0.630251
O88559	Menin	Men1	0.854	0.906521	1	1.113	0.966735	0.984046
O88561	Solute carrier family 27 member 3	Slc27a3	0.546	0.0634896	0.809916	2.185	0.142151	0.269159
O88569	Heterogeneous nuclear ribonucleoproteins A2/B1	Hnrnpa2b1	0.923	0.250957	0.849365	0.721	0.00684865	0.0374509
O88572	Low-density lipoprotein receptor-related protein 6	Lrp6	1.14	0.510054	0.869771	0.478	0.289594	0.435425
O88574	Histone deacetylase complex subunit SAP30	Sap30	1.48	0.0238953	0.757235	0.924	0.754344	0.841212
O88587	Catechol O-methyltransferase	Comt	0.811	0.379583	0.849489	0.863	0.219939	0.362096
O88593	Peptidoglycan recognition protein 1	Pglyrp1	207.576	0.120399	0.809916	38.826	0.030249	0.101387
O88597	Beclin-1	Becn1	0.418	0.293006	0.849365	1.121	0.710368	0.8044
O88622	Poly(ADP-ribose) glycohydrolase	Parg	0.897	0.0835898	0.809916	0.592	0.016007	0.0684984
O88623	Ubiquitin carboxyl-terminal hydrolase 2	Usp2	1.714	0.00063123	0.109002	0.084	0.00323026	0.0228145
O88627	Sodium/nucleoside cotransporter 2	Slc28a2	0.271	0.105491	0.809916	2.435	0.0172128	0.07138
O88630	Golgi SNAP receptor complex member 1	Gosr1	0.948	0.908471	1	0.895	0.594591	0.707643
O88632	Semaphorin-3F	Sema3f	0.011	0.373901	0.849365	3.224	0.137362	0.263259
O88643	Serine/threonine-protein kinase PAK 1	Pak1	1.084	0.51666	0.871517	0.499	0.00099345	0.0100494
O88653	Ragulator complex protein LAMTOR3	Lamtor3	0.923	0.522016	0.872022	0.883	0.0446756	0.130949
O88665	Bromodomain-containing protein 7	Brd7	0.394	0.00670716	0.482804	0.252	0.00477225	0.0293718
O88667	GTP-binding protein RAD	Rrad	0.856	0.527015	0.872022	2.908	0.288685	0.434587
O88668	Protein CREG1	Creg1	0.74	0.185155	0.847122	0.905	0.794035	0.870416
O88673	Diacylglycerol kinase alpha	Dgka	0.196	0.402416	0.853442	0.859	0.580421	0.695682
O88685	26S proteasome regulatory subunit 6A	Psmc3	0.98	0.771142	0.959773	0.875	0.0446702	0.130949
O88696	ATP-dependent Clp protease proteolytic subunit, mitochondrial	Clpp	0.618	0.457514	0.860894	2.121	0.0170655	0.0710631
O88712	C-terminal-binding protein 1	Ctbp1	0.977	0.694401	0.92825	0.693	0.00959808	0.0478408
O88736	3-keto-steroid reductase/17-beta-hydroxysteroid dehydrogenase 7	Hsd17b7	0.611	0.55299	0.880433	1.79	0.85703	0.917011
O88738	Baculoviral IAP repeat-containing protein 6	Birc6	0.852	0.0220003	0.748184	0.674	0.0210263	0.0809657
O88746	Target of Myb protein 1	Tom1	1.218	0.211705	0.849365	0.402	1.82E-05	0.000672725
O88783	Coagulation factor V	F5	0.231	0.364647	0.849365	9.29	0.0934456	0.211923
O88792	Junctional adhesion molecule A	F11r	0.769	0.294847	0.849365	1.478	0.0153615	0.0663133
O88796	Ribonuclease P protein subunit p30	Rpp30	0.669	0.0642344	0.809916	0.566	0.017912	0.0733345
O88809	Neuronal migration protein doublecortin	Dcx	0.809	0.587094	0.890284	0.628	0.140297	0.267054
O88811	Signal transducing adapter molecule 2	Stam2	1.315	0.0790636	0.809916	1.174	0.388298	0.525807
O88829	Lactosylceramide alpha-2,3-sialyltransferase	St3gal5	1.605	0.102351	0.809916	0.022	0.00972572	0.0484065
O88838	SPRY domain-containing SOCS box protein 2	Spsb2	0.009	0.000237026	0.0511859	50.362	0.116212	0.239587
O88839	Disintegrin and metalloproteinase domain-containing protein 15	Adam15	0.879	0.696906	0.928849	2.564	0.0179873	0.073498
O88842	FYVE, RhoGEF and PH domain-containing protein 3	Fgd3	1			82.166	0.1163	0.239587
O88843	Death domain-containing protein CRADD	Cradd	0.528	0.0329081	0.80087	0.786	0.533852	0.654566
O88844	Isocitrate dehydrogenase [NADP] cytoplasmic	Idh1	1.068	0.456224	0.860894	0.975	0.832612	0.900702
O88845	A-kinase anchor protein 10, mitochondrial	Akap10	0.723	0.382164	0.849631	1.264	0.361319	0.506585
O88848	ADP-ribosylation factor-like protein 6	Arl6	0.959	0.910657	1	1.036	0.717277	0.810539
O88851	Putative hydrolase RBBP9	Rbbp9	1.556	0.286718	0.849365	1.727	0.249288	0.393079
O88874	Cyclin-K	Ccnk	1.444	0.130994	0.818332	0.517	0.203967	0.3444
O88876	Short-chain dehydrogenase/reductase 3	Dhrs3	0.434	0.504726	0.868127	2.356	0.829031	0.897911
O88878	AN1-type zinc finger protein 5	Zfand5	1.906	0.187661	0.849145	0.22	0.150995	0.281069
O88879	Apoptotic protease-activating factor 1	Apaf1	0.933	0.983745	1	1.897	0.0460492	0.133436
O88888	Amyloid-beta A4 precursor protein-binding family A member 3	Apba3	0.737	0.502756	0.86804	0.18	0.155981	0.286874
O88895	Histone deacetylase 3	Hdac3	1.135	0.962081	1	0.919	0.620234	0.728724
O88907	E3 SUMO-protein ligase PIAS1	Pias1	0.44	0.391797	0.85025	0.004	0.000719572	0.00808279
O88910	MAGUK p55 subfamily member 3	Mpp3	1.445	0.361498	0.849365	0.419	0.00681417	0.0373683
O88935	Synapsin-1	Syn1	0.826	0.639447	0.909055	0.572	0.147894	0.276697
O88939	Zinc finger and BTB domain-containing protein 7A	Zbtb7a	0.89	0.306591	0.849365	0.998	0.942862	0.972373
O88942	Nuclear factor of activated T-cells, cytoplasmic 1	Nfatc1	1.167	0.15803	0.828819	0.372	0.0288252	0.098728
O88947	Coagulation factor X	F10	2.621	0.765653	0.957954	5.938	0.0198494	0.0782205
O88952	Protein lin-7 homolog C	Lin7c	0.963	0.749336	0.950978	0.94	0.827422	0.896855
O88958	Glucosamine-6-phosphate isomerase 1	Gnpda1	0.752	0.166885	0.833886	0.923	0.433918	0.567649
O88967	ATP-dependent zinc metalloprotease YME1L1	Yme1l1	1.323	0.170136	0.836011	0.954	0.703127	0.799475
O88968	Transcobalamin-2	Tcn2	0.714	0.320752	0.849365	3.217	0.000426686	0.00573205
O88974	Histone-lysine N-methyltransferase SETDB1	Setdb1	1.458	0.180128	0.847057	0.693	0.726298	0.817641
O88983	Syntaxin-8	Stx8	1.147	0.470489	0.863758	0.449	0.00312407	0.0222965
O88986	2-amino-3-ketobutyrate coenzyme A ligase, mitochondrial	Gcat	1.417	0.122434	0.809916	1.175	0.712794	0.806539
O88990	Alpha-actinin-3	Actn3	1.171	0.00258155	0.275566	0.405	0.000112774	0.00231939
O88998	Noelin	Olfm1	0.805	0.959093	1	1.985	0.00139867	0.0128666
O89001	Carboxypeptidase D	Cpd	1.034	0.706279	0.932801	0.574	8.12E-05	0.00190018
O89016	Lysosomal cobalamin transporter ABCD4	Abcd4	0.703	0.941242	1	0.309	0.111604	0.238858
O89017	Legumain	Lgmn	1.011	0.802236	0.972119	1.583	0.116379	0.239587
O89020	Afamin	Afm	1.456	0.346236	0.849365	0.775	0.327554	0.474282
O89023	Tripeptidyl-peptidase 1	Tpp1	0.965	0.955368	1	1.095	0.832964	0.900857
O89026	Roundabout homolog 1	Robo1	1.284	0.0962387	0.809916	0.074	0.059554	0.156694
O89029	Matrilin-4	Matn4	0.936	0.570765	0.885985	1.918	0.115378	0.239587
O89032	SH3 and PX domain-containing protein 2A	Sh3pxd2a	0.732	0.0931271	0.809916	0.335	0.0124034	0.0570504
O89050	Muskelin	Mkln1	0.815	0.321672	0.849365	0.503	0.0477059	0.136181
O89051	Integral membrane protein 2B	Itm2b	1.381	0.961346	1	397.236	0.000269307	0.00432394
O89053	Coronin-1A	Coro1a	1.517	0.0607345	0.809916	5.002	0.0022507	0.0178363
O89079	Coatomer subunit epsilon	Cope	1.23	0.249332	0.849365	0.902	0.343985	0.489656
O89084	cAMP-specific 3',5'-cyclic phosphodiesterase 4A	Pde4a	0.623	0.364411	0.849365	0.345	0.244635	0.387807
O89086	RNA-binding protein 3	Rbm3	1.15	0.463405	0.86266	1.527	0.0486676	0.137878
O89090	Transcription factor Sp1	Sp1	1.616	0.0554433	0.809916	0.753	0.383625	0.521277
O89100	GRB2-related adaptor protein 2	Grap2	1			1.387	0.560942	0.678821
O89103	Complement component C1q receptor	Cd93	0.804	0.38185	0.849631	0.381	0.00601128	0.0343422
O89104	Synaptophysin-like protein 2	Sypl2	1.03	0.460415	0.861583	1.143	0.14634	0.274621
O89106	Bis(5'-adenosyl)-triphosphatase	Fhit	0.374	0.418808	0.855843	9.733	0.0580424	0.15422
O89110	Caspase-8	Casp8	0.674	0.0710802	0.809916	2.019	0.157323	0.288098
O89112	Glutathione S-transferase LANCL1	Lancl1	0.703	0.0950111	0.809916	1.551	0.068356	0.172397
O89114	DnaJ homolog subfamily B member 5	Dnajb5	0.829	0.513202	0.87075	1.139	0.487488	0.61496
O89116	Vesicle transport through interaction with t-SNAREs homolog 1A	Vti1a	6.003	0.0748465	0.809916	0.234	0.095195	0.214338
P00158	Cytochrome b	Mt-Cyb	1.035	0.731675	0.94329	1.249	0.535685	0.656068
P00329	Alcohol dehydrogenase 1	Adh1	0.887	0.551884	0.880433	1.9	0.00144951	0.0131384
P00375	Dihydrofolate reductase	Dhfr	0.822	0.540929	0.876467	1.061	0.924518	0.960662
P00397	Cytochrome c oxidase subunit 1	Mtco1	0.693	0.0379179	0.804129	0.697	0.479959	0.609151
P00405	Cytochrome c oxidase subunit 2	Mtco2	0.977	0.797062	0.969721	0.804	0.0456194	0.132793
P00416	Cytochrome c oxidase subunit 3	mt-Co3	3.554	0.132456	0.819011	61.157	0.116444	0.239587
P00493	Hypoxanthine-guanine phosphoribosyltransferase	Hprt1	1.177	0.401093	0.85324	1.017	0.885632	0.935697
P00520	Tyrosine-protein kinase ABL1	Abl1	0.491	0.568707	0.885985	0.723	0.667876	0.77014
P00687	Alpha-amylase 1	Amy1	0.32	0.859502	0.99723	2.696	0.0696728	0.174698
P00920	Carbonic anhydrase 2	Ca2	1.088	0.978203	1	1.249	0.487073	0.614706
P01027	Complement C3	C3	0.972	0.964281	1	1.46	0.0475769	0.135947
P01029	Complement C4-B	C4b	1.892	0.0830786	0.809916	12.86	7.66E-05	0.00182393
P01132	Pro-epidermal growth factor	Egf	0.435	0.30528	0.849365	0.211	0.69367	0.79164
P01592	Immunoglobulin J chain	Jchain	1			567.747	2.93E-06	0.000208942
P01629	Ig kappa chain V-II region 2S1.3	-	1			348.299	0.000428154	0.0057377
P01630	Ig kappa chain V-II region 7S34.1	-	62.749	0.373901	0.849365	194.423	0.116471	0.239587
P01631	Ig kappa chain V-II region 26-10	-	1.128	0.52525	0.872022	2.296	0.0225872	0.0844339
P01633	Ig kappa chain V19-17	Igk-V19-17	2.625	0.758878	0.95541	2.818	0.0244264	0.0885417
P01635	Ig kappa chain V-V region K2	-	1.73	0.35948	0.849365	2.177	0.0171113	0.0711767
P01636	Ig kappa chain V-V region MOPC 149	-	5.849	0.0873038	0.809916	4.299	0.208795	0.349666
P01639	Ig kappa chain V-V region MOPC 41	Gm5571	0.047	0.373901	0.849365	51.079	0.116118	0.239587
P01642	Ig kappa chain V-V region L7	Gm10881	1.756	0.228783	0.849365	1.806	0.0804936	0.19185
P01644	Ig kappa chain V-V region HP R16.7	-	2.695	0.479971	0.864725	6.646	0.0648051	0.16601
P01654	Ig kappa chain V-III region PC 2880/PC 1229	-	347.101	4.13E-05	0.0127343	46.172	0.373901	0.511274
P01669	Ig kappa chain V-III region PC 7769	-	2.746	0.829826	0.982058	0.018	0.373901	0.511274
P01679	Ig kappa chain V-VI region J539	-	1.435	0.584957	0.889177	7.956	0.0658099	0.167689
P01680	Ig kappa chain V-IV region S107B	-	0.366	0.486874	0.864725	6.506	0.071148	0.177265
P01756	Ig heavy chain V region MOPC 104E	-	0.997	0.872296	1	0.804	0.407389	0.544152
P01786	Ig heavy chain V region MOPC 47A	-	1.057	0.72532	0.940382	1.194	0.391013	0.528489
P01801	Ig heavy chain V-III region J606	-	3.909	0.626544	0.90379	1.392	0.625238	0.732511
P01806	Ig heavy chain V region 441	-	1.184	0.431934	0.858638	2.257	0.0233711	0.0859281
P01831	Thy-1 membrane glycoprotein	Thy1	1.223	0.0715011	0.809916	0.905	0.129942	0.253831
P01837	Immunoglobulin kappa constant	Igkc	0.357	0.161411	0.83126	3.145	0.283012	0.428705
P01863	Ig gamma-2A chain C region, A allele	Ighg	1.237	0.620611	0.902954	2.101	0.0196566	0.0777798
P01867	Ig gamma-2B chain C region	Igh-3	0.879	0.752999	0.952886	3.298	0.00585714	0.0337068
P01868	Ig gamma-1 chain C region secreted form	Ighg1	1.24	0.365338	0.849365	1.836	0.0452743	0.132148
P01872	Immunoglobulin heavy constant mu	Ighm	0.515	0.11537	0.809916	3.987	0.00160055	0.0141221
P01881	Ig delta chain C region secreted form	-	1			0.009	0.117942	0.240166
P01887	Beta-2-microglobulin	B2m	1.323	0.0326242	0.80087	6.782	0.000614655	0.00729973
P01897	H-2 class I histocompatibility antigen, L-D alpha chain	H2-L	1.438	0.110238	0.809916	23.52	2.69E-06	0.000203722
P01898	H-2 class I histocompatibility antigen, Q10 alpha chain	H2-Q10	0.893	0.919909	1	1.277	0.616738	0.726297
P01900	H-2 class I histocompatibility antigen, D-D alpha chain	H2-D1	1.025	0.940658	1	15.322	0.00057714	0.00698226
P01902	H-2 class I histocompatibility antigen, K-D alpha chain	H2-K1	1.461	0.290028	0.849365	27.032	2.15E-05	0.000772375
P14483	H-2 class II histocompatibility antigen, A beta chain	H2-Ab1	0.371	0.787715	0.964736	0.454	0.447217	0.579516
P01942	Hemoglobin subunit alpha	Hba	0.895	0.51606	0.871517	1.115	0.816509	0.888906
P02088	Hemoglobin subunit beta-1	Hbb-b1	2.239	0.124915	0.809916	0.62	0.250189	0.393864
P02089	Hemoglobin subunit beta-2	Hbb-b2	1.088	0.690405	0.925979	0.899	0.500783	0.626197
P02104	Hemoglobin subunit epsilon-Y2	Hbb-y	1.626	0.35457	0.849365	1.052	0.793727	0.870188
P02463	Collagen alpha-1(IV) chain	Col4a1	1.118	0.15192	0.824314	0.931	0.390483	0.527938
P02468	Laminin subunit gamma-1	Lamc1	0.802	0.185994	0.847819	0.751	0.0049743	0.0302805
P02469	Laminin subunit beta-1	Lamb1	0.904	0.592134	0.892801	0.751	0.0386914	0.119834
P02716	Acetylcholine receptor subunit delta	Chrnd	3.764	0.215516	0.849365	1.11	0.86934	0.924456
P02772	Alpha-fetoprotein	Afp	0.938	0.999303	1	1.131	0.581896	0.697049
P02802	Metallothionein-1	Mt1	0.665	0.336326	0.849365	5.51	0.00227594	0.0179704
P02816	Prolactin-inducible protein homolog	Pip	0.215	0.840478	0.98709	0.268	0.870002	0.924819
P03888	NADH-ubiquinone oxidoreductase chain 1	Mtnd1	1.387	0.483956	0.864725	0.79	0.44074	0.573705
P03899	NADH-ubiquinone oxidoreductase chain 3	Mtnd3	0.022	0.116284	0.809916	267.532	0.116129	0.239587
P03903	NADH-ubiquinone oxidoreductase chain 4L	Mtnd4l	0.917	0.833996	0.984296	0.618	0.592844	0.706343
P03911	NADH-ubiquinone oxidoreductase chain 4	Mtnd4	0.878	0.563024	0.88455	0.81	0.299256	0.44423
P03921	NADH-ubiquinone oxidoreductase chain 5	Mtnd5	1.085	0.866336	1	0.368	0.0243652	0.0884314
P03930	ATP synthase protein 8	Mtatp8	0.286	0.0142444	0.627015	0.343	0.0705318	0.176085
P03953	Complement factor D	Cfd	1.391	0.295583	0.849365	2.473	0.00031995	0.00484158
P03958	Adenosine deaminase	Ada	1.752	0.277694	0.849365	1.219	0.656116	0.760335
P03975	IgE-binding protein	Iap	1.313	0.207592	0.849365	0.632	0.118902	0.240919
P03976	Ig kappa chain V-II region 17S29.1	-	0.886	0.43976	0.858638	8.814	0.14416	0.271653
P03987	Ig gamma-3 chain C region	-	1.606	0.13762	0.819833	2.123	0.00300993	0.0216124
P04104	Keratin, type II cytoskeletal 1	Krt1	1.163	0.918502	1	4.415	0.180101	0.316396
P04117	Fatty acid-binding protein, adipocyte	Fabp4	0.788	0.131626	0.818562	0.931	0.127502	0.250533
P04184	Thymidine kinase, cytosolic	Tk1	0.009	0.126522	0.813694	1.012	0.871739	0.925982
P04186	Complement factor B	Cfb	0.786	0.76346	0.957428	5.596	0.000647955	0.00748267
P04187	Granzyme B(G,H)	Gzmb	1			55.748	0.0227481	0.0845154
P04228	H-2 class II histocompatibility antigen, A-D alpha chain	H2-Aa	0.317	0.810433	0.974912	4.492	0.17778	0.313592
P04247	Myoglobin	Mb	0.938	0.6486	0.913965	0.466	0.0040462	0.026279
P04370	Myelin basic protein	Mbp	0.989	0.826085	0.981104	1.095	0.604162	0.715756
P04441	H-2 class II histocompatibility antigen gamma chain	Cd74	0.011	0.119673	0.809916	1.129	0.819686	0.890877
P04627	Serine/threonine-protein kinase A-Raf	Araf	0.794	0.139173	0.819833	0.856	0.308354	0.454533
P04756	Acetylcholine receptor subunit alpha	Chrna1	0.767	0.639973	0.909055	0.531	0.127971	0.250962
P04918	Serum amyloid A-3 protein	Saa3	0.096	0.373901	0.849365	114.606	0.00743474	0.0398642
P04919	Band 3 anion transport protein	Slc4a1	1.031	0.963955	1	1.143	0.660897	0.76403
P04925	Major prion protein	Prnp	1.054	0.686748	0.925168	1.539	0.0246296	0.0890171
P04945	Ig kappa chain V-VI region NQ2-6.1	-	1.63	0.32175	0.849365	0.704	0.365446	0.510412
P05017	Insulin-like growth factor I	Igf1	1.108	0.719225	0.938469	1.036	0.804325	0.879129
P05063	Fructose-bisphosphate aldolase C	Aldoc	0.561	0.287168	0.849365	1.579	0.0227634	0.0845359
P05064	Fructose-bisphosphate aldolase A	Aldoa	1.105	0.258072	0.849365	0.607	0.00312585	0.0222965
P05132	cAMP-dependent protein kinase catalytic subunit alpha	Prkaca	0.853	0.119327	0.809916	0.448	0.00446667	0.0280809
P05201	Aspartate aminotransferase, cytoplasmic	Got1	1.076	0.489053	0.864725	0.347	0.000299301	0.00465831
P05202	Aspartate aminotransferase, mitochondrial	Got2	0.946	0.528097	0.872022	0.878	0.180975	0.317478
P05213	Tubulin alpha-1B chain	Tuba1b	1.062	0.698612	0.929153	0.897	0.477928	0.607109
P05214	Tubulin alpha-3 chain	Tuba3a; Tuba3b	1.304	0.225904	0.849365	0.199	0.00548451	0.0322061
P05366	Serum amyloid A-1 protein	Saa1	1			43097.1	2.64E-05	0.000887996
P05367	Serum amyloid A-2 protein	Saa2	1			7967.04	6.09E-05	0.00155363
P05480	Neuronal proto-oncogene tyrosine-protein kinase Src	Src	1.217	0.140829	0.819833	1.095	0.600367	0.712612
P05532	Mast/stem cell growth factor receptor Kit	Kit	1.256	0.206663	0.849365	0.069	0.0387921	0.120016
P05555	Integrin alpha-M	Itgam	2.732	0.0105296	0.588868	28.318	1.08E-06	0.000106116
P05622	Platelet-derived growth factor receptor beta	Pdgfrb	0.519	0.106718	0.809916	0.93	0.8052	0.879974
P05977	Myosin light chain 1/3, skeletal muscle isoform	Myl1	1.13	0.659313	0.918719	1.159	0.472622	0.602245
P06151	L-lactate dehydrogenase A chain	Ldha	1.034	0.91702	1	0.502	0.0102511	0.0502265
P06339	H-2 class I histocompatibility antigen, D-37 alpha chain	H2-T23	92.334	0.118182	0.809916	2212.78	6.84E-05	0.00167592
P06537	Glucocorticoid receptor	Nr3c1	1.159	0.68572	0.925168	0.649	0.160171	0.291273
P06684	Complement C5	C5	1.022	0.729812	0.942179	2.297	0.0132323	0.0597097
P06728	Apolipoprotein A-IV	Apoa4	1.119	0.623623	0.903469	0.963	0.901316	0.945989
P06745	Glucose-6-phosphate isomerase	Gpi	0.845	0.395696	0.851526	0.94	0.444399	0.577251
P06797	Procathepsin L	Ctsl	0.773	0.174288	0.843438	1.372	0.246976	0.390586
P06800	Receptor-type tyrosine-protein phosphatase C	Ptprc	2.174	0.002809	0.288859	5.15	4.69E-05	0.0013326
P06801	NADP-dependent malic enzyme	Me1	0.517	0.00218104	0.254592	0.482	0.0740044	0.18212
P06802	Ectonucleotide pyrophosphatase/phosphodiesterase family member 1	Enpp1	0.811	0.265003	0.849365	0.465	0.0141481	0.0626837
P06869	Urokinase-type plasminogen activator	Plau	5.732	0.803037	0.972307	12.289	0.0471309	0.135255
P06909	Complement factor H	Cfh	1.205	0.367457	0.849365	2.655	0.00488258	0.0299119
P07091	Protein S100-A4	S100a4	0.825	0.491253	0.864725	2.782	0.0162534	0.0690589
P07141	Macrophage colony-stimulating factor 1	Csf1	6.864	0.377063	0.849365	152.687	0.0152172	0.0659207
P07214	SPARC	Sparc	1.056	0.825745	0.980991	1.209	0.0311456	0.103158
P07309	Transthyretin	Ttr	0.93	0.499676	0.86675	1	0.976735	0.989798
P07310	Creatine kinase M-type	Ckm	1.023	0.707243	0.933217	0.9	0.286116	0.431814
P07356	Annexin A2	Anxa2	1.021	0.984603	1	1.38	0.296112	0.441104
P07607	Thymidylate synthase	Tyms	0.792	0.424234	0.857422	1.881	0.235282	0.378325
P07724	Albumin	Alb	0.982	0.9403	1	1.695	0.00626913	0.0353939
P07742	Ribonucleoside-diphosphate reductase large subunit	Rrm1	0.903	0.557594	0.881665	0.749	0.0232672	0.0856702
P07743	BPI fold-containing family A member 2	Bpifa2	0.015	0.373901	0.849365	47.041	0.116153	0.239587
P07759	Serine protease inhibitor A3K	Serpina3k	1.126	0.673595	0.919086	7.177	0.000290781	0.00458351
P07901	Heat shock protein HSP 90-alpha	Hsp90aa1	0.899	0.0986065	0.809916	1.473	0.00191189	0.0158644
P07903	DNA excision repair protein ERCC-1	Ercc1	0.457	0.291489	0.849365	0.588	0.0509393	0.141711
P07934	Phosphorylase b kinase gamma catalytic chain, skeletal muscle/heart isoform	Phkg1	1.157	0.590246	0.891475	0.644	0.0333788	0.108802
P08003	Protein disulfide-isomerase A4	Pdia4	1.142	0.0993089	0.809916	1.451	0.00227312	0.0179645
P08030	Adenine phosphoribosyltransferase	Aprt	1.203	0.447347	0.858638	1.767	0.106736	0.232356
P08032	Spectrin alpha chain, erythrocytic 1	Spta1	1.059	0.996631	1	1.081	0.944278	0.973466
P08071	Lactotransferrin	Ltf	3.449	0.0152653	0.649566	63.134	0.000326837	0.00489292
P08074	Carbonyl reductase [NADPH] 2	Cbr2	1.113	0.776296	0.961796	0.527	0.0385007	0.1195
P08101	Low affinity immunoglobulin gamma Fc region receptor II	Fcgr2	1.326	0.14754	0.823553	4.955	0.00867681	0.0444204
P08103	Tyrosine-protein kinase HCK	Hck	2.174	0.838741	0.98666	50.207	0.0344551	0.111095
P08113	Endoplasmin	Hsp90b1	1.014	0.822835	0.979877	1.319	0.00622852	0.0352107
P08121	Collagen alpha-1(III) chain	Col3a1	1.034	0.921712	1	0.657	0.031433	0.103911
P08122	Collagen alpha-2(IV) chain	Col4a2	1.086	0.702305	0.931018	0.929	0.335724	0.482648
P08207	Protein S100-A10	S100a10	0.813	0.131318	0.818332	1.454	0.000940566	0.00964917
P08226	Apolipoprotein E	Apoe	1.284	0.0714621	0.809916	3.168	0.000595285	0.00713186
P08228	Superoxide dismutase [Cu-Zn]	Sod1	0.989	0.863991	0.999485	0.673	0.0155284	0.0668437
P08249	Malate dehydrogenase, mitochondrial	Mdh2	0.813	0.00105767	0.153822	0.757	0.0133528	0.0601052
P08414	Calcium/calmodulin-dependent protein kinase type IV	Camk4	0.888	0.414924	0.854145	0.147	0.0748101	0.18359
P08505	Interleukin-6	Il6	1			63.368	0.000647789	0.00748267
P08508	Low affinity immunoglobulin gamma Fc region receptor III	Fcgr3	1.537	0.899214	1	4.181	0.100798	0.22314
P08551	Neurofilament light polypeptide	Nefl	0.838	0.373827	0.849365	1.112	0.61007	0.720605
P08553	Neurofilament medium polypeptide	Nefm	0.776	0.274776	0.849365	1.143	0.551256	0.670245
P08556	GTPase NRas	Nras	0.928	0.757345	0.954787	1.625	0.0762839	0.185774
P08607	C4b-binding protein	C4bpa	0.572	0.714569	0.936419	2.395	0.167332	0.300502
P08752	Guanine nucleotide-binding protein G(i) subunit alpha-2	Gnai2	0.771	0.0106496	0.588868	1.051	0.392898	0.530124
P08775	DNA-directed RNA polymerase II subunit RPB1	Polr2a	0.984	0.795988	0.968824	0.683	0.0344056	0.110977
P08905	Lysozyme C-2	Lyz2	1.805	0.273358	0.849365	9.778	0.000205636	0.00361768
P09041	Phosphoglycerate kinase 2	Pgk2	0.817	0.405789	0.853868	0.396	0.00787391	0.041422
P09055	Integrin beta-1	Itgb1	0.99	0.976947	1	1.463	0.107452	0.233385
P09103	Protein disulfide-isomerase	P4hb	1.066	0.423439	0.857422	1.089	0.613729	0.72374
P09242	Alkaline phosphatase, tissue-nonspecific isozyme	Alpl	1.007	0.734041	0.943829	5.837	0.000214851	0.00372721
P09405	Nucleolin	Ncl	0.929	0.575187	0.885985	0.699	0.000387505	0.00543042
P09411	Phosphoglycerate kinase 1	Pgk1	0.911	0.298393	0.849365	0.553	1.72E-05	0.00064735
P09450	Transcription factor jun-B	Junb	1			421.107	7.53E-06	0.000380229
P09470	Angiotensin-converting enzyme	Ace	0.774	0.0503143	0.809916	2.321	0.000954737	0.00972526
P09528	Ferritin heavy chain	Fth1	0.668	0.124811	0.809916	0.96	0.672525	0.774533
P09535	Insulin-like growth factor II	Igf2	0.932	0.828653	0.98185	0.385	0.00549936	0.0322714
P09541	Myosin light chain 4	Myl4	1.857	0.175564	0.844823	3.47	0.0100745	0.0495577
P09542	Myosin light chain 3	Myl3	1.016	0.889946	1	0.785	0.155605	0.286531
P09581	Macrophage colony-stimulating factor 1 receptor	Csf1r	1.007	0.861277	0.997949	0.625	0.0945745	0.213578
P09671	Superoxide dismutase [Mn], mitochondrial	Sod2	0.881	0.684468	0.924598	25.261	0.00126598	0.0120039
P09803	Cadherin-1	Cdh1	0.861	0.657314	0.917817	3.698	0.00064358	0.0074721
P09813	Apolipoprotein A-II	Apoa2	1.114	0.662766	0.919086	1.868	0.0357409	0.11373
P09922	Interferon-induced GTP-binding protein Mx1	Mx1	453.954	0.373901	0.849365	287.271	3.14E-05	0.00100304
P09925	Surfeit locus protein 1	Surf1	0.872	0.484612	0.864725	0.865	0.500176	0.625709
P09926	Surfeit locus protein 2	Surf2	0.005	0.000205826	0.0480521	0.184	0.0793469	0.190125
P0C028	Diphosphoinositol polyphosphate phosphohydrolase 3-beta	Nudt11	0.851	0.434727	0.858638	0.427	0.498415	0.624138
P0C090	Roquin-2	Rc3h2	0.901	0.854748	0.99471	0.468	0.193148	0.332761
P0C0A3	Charged multivesicular body protein 6	Chmp6	0.936	0.994087	1	0.363	0.833111	0.900903
Q3THW5	Histone H2A.V	H2az2	0.853	0.292564	0.849365	0.66	0.0195557	0.0775481
P0C5K1	Serine/threonine-protein kinase SBK2	Sbk2	1.177	0.367235	0.849365	0.547	0.132103	0.256544
P0C605	cGMP-dependent protein kinase 1	Prkg1	1.084	0.98332	1	1.2	0.254589	0.398974
P0C6B7	Immunoglobulin superfamily member 6	Igsf6	1			216.126	1.12E-07	2.77E-05
P0C7L0	WAS/WASL-interacting protein family member 3	Wipf3	1.614	0.643199	0.911304	0.002	6.16E-06	0.000341843
P0C7N9	Proteasome assembly chaperone 4	Psmg4	0.879	0.526199	0.872022	1.733	0.294912	0.440126
P0C7T6	Ataxin-1-like	Atxn1l	1.087	0.414092	0.854145	0.76	0.289876	0.435574
P0C872	Bifunctional peptidase and (3S)-lysyl hydroxylase Jmjd7	Jmjd7	0.887	0.946759	1	1.097	0.80916	0.883185
P0C8B4	EKC/KEOPS complex subunit GON7	Gon7	1.163	0.130667	0.818332	0.676	0.045748	0.132965
P0CB42	Nucleic acid dioxygenase ALKBH1	Alkbh1	1.123	0.987175	1	0.391	0.787968	0.865522
P0CG14	Decreased expression in renal and prostate cancer protein	Derpc	1.718	0.287206	0.849365	2.005	0.670244	0.772457
P0CW02	Lymphocyte antigen 6C1	Ly6c1	2.398	0.289732	0.849365	23.411	7.11E-05	0.00171956
P0DJE0	Protein PET100 homolog, mitochondrial	Pet100	0.084	0.3584	0.849365	0.386	0.267856	0.412873
P0DJF2	Protein PET117 homolog, mitochondrial	Pet117	1.379	0.417973	0.855714	0.619	0.360924	0.506204
P0DN91	Transmembrane protein 254c	Tmem254c	0.584	0.348553	0.849365	1.097	0.254847	0.399015
P0DOV1	Interferon-activable protein 205-B	Mnda	4.236	0.190626	0.849365	6919.63	1.04E-07	2.77E-05
P0DOV2	Interferon-activable protein 204	Ifi204	1.793	0.208684	0.849365	32.208	5.01E-05	0.00138246
P0DP28	Calmodulin-3	Calm3	0.803	0.492838	0.865626	3.278	0.0105856	0.0511814
P0DP60	Ly-6/neurotoxin-like protein 1	Lynx1	2.961	0.244205	0.849365	0.279	0.225652	0.368049
P0DP99	Short transmembrane mitochondrial protein 1	Stmp1	5.745	0.0928302	0.809916	0.136	0.843236	0.907755
P0DPE0	EEF1A lysine methyltransferase 4	Eef1akmt4	1.914	0.528153	0.872022	0.009	1.04E-06	0.000106015
P10085	Myoblast determination protein 1	Myod1	0.571	0.407197	0.853868	0.942	0.53109	0.651919
P10107	Annexin A1	Anxa1	0.951	0.657983	0.917817	3.356	0.00176842	0.0150499
P10126	Elongation factor 1-alpha 1	Eef1a1	0.92	0.46826	0.86266	0.839	0.0205493	0.0798664
P10148	C-C motif chemokine 2	Ccl2	1			620.162	0.12134	0.243525
P10287	Cadherin-3	Cdh3	0.175	0.0679534	0.809916	267.002	6.17E-06	0.000341843
P10404	MLV-related proviral Env polyprotein	-	1.939	0.187319	0.849145	1.402	0.163375	0.295422
P10417	Apoptosis regulator Bcl-2	Bcl2	1.016	0.821893	0.979877	1.331	0.115829	0.239587
P10493	Nidogen-1	Nid1	0.909	0.538773	0.875785	1.099	0.420582	0.555539
P10518	Delta-aminolevulinic acid dehydratase	Alad	1.126	0.222032	0.849365	0.677	0.00319203	0.0226377
P10605	Cathepsin B	Ctsb	0.733	0.0302143	0.793859	1.992	0.0161381	0.0687043
P10630	Eukaryotic initiation factor 4A-II	Eif4a2	0.885	0.205567	0.849365	0.655	0.0143114	0.0631044
P10637	Microtubule-associated protein tau	Mapt	1.136	0.612207	0.89982	0.205	0.000676384	0.00773855
P10639	Thioredoxin	Txn	1.021	0.578141	0.885985	1.72	0.0112097	0.0531739
P10649	Glutathione S-transferase Mu 1	Gstm1	0.913	0.7713	0.959773	0.602	0.00220479	0.0175368
P10711	Transcription elongation factor A protein 1	Tcea1	1.097	0.366769	0.849365	1.032	0.854038	0.914933
P10810	Monocyte differentiation antigen CD14	Cd14	1.861	0.0513001	0.809916	6.595	0.00682648	0.0373683
P10833	Ras-related protein R-Ras	Rras	0.967	0.657687	0.917817	1.242	0.0482538	0.137115
P10852	4F2 cell-surface antigen heavy chain	Slc3a2	1.072	0.543512	0.8772	2.252	0.000128492	0.00255153
P10922	Histone H1.0	H1-0	1.169	0.409995	0.853868	0.628	0.00519965	0.0312558
P10923	Osteopontin	Spp1	0.727	0.357029	0.849365	197.723	0.00845516	0.0434736
P11031	Activated RNA polymerase II transcriptional coactivator p15	Sub1	0.996	0.765418	0.957954	0.136	0.644404	0.748972
P11032	Granzyme A	Gzma	43.72	0.373901	0.849365	1132.74	0.000341953	0.00499796
P11087	Collagen alpha-1(I) chain	Col1a1	1.062	0.657571	0.917817	1.512	0.014056	0.0624553
P11103	Poly [ADP-ribose] polymerase 1	Parp1	0.904	0.464324	0.86266	0.498	0.0063192	0.0355376
P11152	Lipoprotein lipase	Lpl	0.76	0.129577	0.817594	1.041	0.964521	0.983219
P11157	Ribonucleoside-diphosphate reductase subunit M2	Rrm2	2.225	0.2783	0.849365	5.418	0.00677875	0.0373683
P11214	Tissue-type plasminogen activator	Plat	1.621	0.325021	0.849365	34.636	0.0248813	0.0896266
P11247	Myeloperoxidase	Mpo	3.157	0.0549335	0.809916	78.429	0.000434196	0.00576127
P11260	LINE-1 retrotransposable element ORF1 protein	Lire1	0.61	0.364927	0.849365	0.117	0.0645769	0.165573
P11276	Fibronectin	Fn1	1.049	0.472003	0.863758	1.842	0.00266985	0.0199499
P11352	Glutathione peroxidase 1	Gpx1	1.215	0.0979265	0.809916	1.796	0.000357519	0.00512998
P11404	Fatty acid-binding protein, heart	Fabp3	0.882	0.329924	0.849365	0.602	0.0303562	0.101498
P11438	Lysosome-associated membrane glycoprotein 1	Lamp1	0.025	0.373901	0.849365	175.292	1.84E-07	3.61E-05
P11440	Cyclin-dependent kinase 1	Cdk1	4.286	0.28275	0.849365	0.863	0.902747	0.946925
P11499	Heat shock protein HSP 90-beta	Hsp90ab1	0.806	0.23242	0.849365	1.21	0.0090983	0.045819
P11531	Dystrophin	Dmd	0.99	0.888617	1	0.368	1.07E-05	0.000474278
P11589	Major urinary protein 2	Mup2	0.647	0.557123	0.881555	3.545	0.155052	0.285915
P11591	Major urinary protein 5	Mup5	1			40.069	0.134506	0.259809
P11609	Antigen-presenting glycoprotein CD1d1	Cd1d1	0.924	0.623388	0.903469	0.981	0.878442	0.930606
P11627	Neural cell adhesion molecule L1	L1cam	0.681	0.393233	0.85025	1.644	0.131911	0.256285
P11672	Neutrophil gelatinase-associated lipocalin	Lcn2	88.282	0.117277	0.809916	1955.75	3.60E-06	0.000240982
P11680	Properdin	Cfp	0.669	0.578223	0.885985	2.661	4.53E-05	0.00130873
P11688	Integrin alpha-5	Itga5	1.021	0.484407	0.864725	2.58	0.000885658	0.00924583
P11798	Calcium/calmodulin-dependent protein kinase type II subunit alpha	Camk2a	0.826	0.163172	0.83126	0.866	0.430122	0.563795
P11835	Integrin beta-2	Itgb2	1.354	0.124861	0.809916	27.034	5.86E-05	0.00152458
P11859	Angiotensinogen	Agt	1.073	0.616862	0.902669	3.942	0.000871674	0.00921256
P11862	Growth arrest-specific protein 2	Gas2	0.512	0.0404423	0.809909	0.713	0.509464	0.633111
P11881	Inositol 1,4,5-trisphosphate receptor type 1	Itpr1	0.605	0.228925	0.849365	1.798	0.0596653	0.156892
P11928	2'-5'-oligoadenylate synthase 1A	Oas1a	206.619	0.134841	0.819833	817.09	0.00193334	0.0159379
P11930	Nucleoside diphosphate-linked moiety X motif 19	Nudt19	0.964	0.660143	0.919086	0.711	0.0398786	0.12185
P11983	T-complex protein 1 subunit alpha	Tcp1	0.884	0.326513	0.849365	0.952	0.576496	0.692983
P12023	Amyloid-beta A4 protein	App	1.22	0.433027	0.858638	2.711	0.0300072	0.100975
P12025	Midkine	Mdk	0.654	0.700899	0.930389	0.155	0.0621435	0.161248
P12032	Metalloproteinase inhibitor 1	Timp1	1			4472.89	6.88E-08	2.38E-05
P12242	Mitochondrial brown fat uncoupling protein 1	Ucp1	0.806	0.73481	0.943905	0.216	0.106651	0.232228
P12246	Serum amyloid P-component	Apcs	0.915	0.580839	0.887165	19.397	0.000334137	0.00494226
P12265	Beta-glucuronidase	Gusb	0.971	0.847493	0.989143	1.622	0.0105408	0.0511497
P12367	cAMP-dependent protein kinase type II-alpha regulatory subunit	Prkar2a	0.971	0.827944	0.981848	0.527	0.00469645	0.0290393
P12382	ATP-dependent 6-phosphofructokinase, liver type	Pfkl	0.804	0.107929	0.809916	1.248	0.154065	0.284545
P12388	Plasminogen activator inhibitor 2, macrophage	Serpinb2	1			760.233	4.88E-05	0.00136956
P12399	Protein CTLA-2-alpha	Ctla2a	3.12	0.117378	0.809916	3.604	0.00385354	0.0255268
P12658	Calbindin	Calb1	0.012	0.00851249	0.528999	0.432	0.14072	0.267446
P12672	43 kDa receptor-associated protein of the synapse	Rapsn	0.934	0.674907	0.919679	0.861	0.516542	0.639628
P12787	Cytochrome c oxidase subunit 5A, mitochondrial	Cox5a	1.067	0.780028	0.962918	0.943	0.617342	0.726612
P12804	Fibroleukin	Fgl2	1.264	0.976246	1	55.655	0.0405187	0.12309
P12815	Programmed cell death protein 6	Pdcd6	0.759	0.538544	0.875785	0.963	0.755737	0.842547
P12960	Contactin-1	Cntn1	0.635	0.310008	0.849365	1.107	0.784968	0.863654
P12970	60S ribosomal protein L7a	Rpl7a	0.935	0.719095	0.938442	0.411	0.000408516	0.00559233
P12979	Myogenin	Myog	0.841	0.264869	0.849365	0.008	4.40E-05	0.00127533
P13011	Stearoyl-CoA desaturase 2	Scd2	0.588	0.536308	0.873779	0.149	0.0686672	0.17297
P13020	Gelsolin	Gsn	0.975	0.594763	0.894228	3.628	0.000587483	0.00708664
P13405	Retinoblastoma-associated protein	Rb1	1.217	0.957868	1	0.123	0.0794082	0.190218
P13412	Troponin I, fast skeletal muscle	Tnni2	1.042	0.8794	1	0.514	0.00063323	0.00739168
P13439	Uridine 5'-monophosphate synthase	Umps	0.963	0.835849	0.985406	1.185	0.00797835	0.0418186
P13504	Interleukin-1 receptor type 1	Il1r1	1.664	0.531207	0.872022	144.603	0.0542112	0.148198
P13541	Myosin-3	Myh3	1.122	0.337369	0.849365	2.219	0.0205778	0.079888
P13542	Myosin-8	Myh8	1.038	0.805814	0.973241	1.211	0.19878	0.338737
P13595	Neural cell adhesion molecule 1	Ncam1	1.026	0.937317	1	0.935	0.178301	0.314126
P13597	Intercellular adhesion molecule 1	Icam1	1.162	0.445164	0.858638	11.284	4.69E-06	0.00028338
P13634	Carbonic anhydrase 1	Ca1	0.785	0.630543	0.905832	2.565	0.243868	0.386804
P13705	DNA mismatch repair protein Msh3	Msh3	27.192	0.373901	0.849365	0.223	0.0882363	0.204111
P13707	Glycerol-3-phosphate dehydrogenase [NAD(+)], cytoplasmic	Gpd1	0.948	0.377734	0.849365	0.47	0.0206477	0.0800515
P13808	Anion exchange protein 2	Slc4a2	0.047	0.373901	0.849365	139.257	0.000307763	0.00474452
P13864	DNA (cytosine-5)-methyltransferase 1	Dnmt1	0.827	0.53858	0.875785	0.804	0.219847	0.362067
P14069	Protein S100-A6	S100a6	1.196	0.865668	1	1.936	0.0186118	0.0751482
P14094	Sodium/potassium-transporting ATPase subunit beta-1	Atp1b1	0.794	0.313619	0.849365	0.668	0.0305281	0.101894
P14106	Complement C1q subcomponent subunit B	C1qb	2.118	0.516398	0.871517	3.878	0.763168	0.847938
P14115	60S ribosomal protein L27a	Rpl27a	0.92	0.412158	0.853868	0.91	0.325325	0.472057
P14131	40S ribosomal protein S16	Rps16	0.969	0.877164	1	0.842	0.0420404	0.126092
P14142	Solute carrier family 2, facilitated glucose transporter member 4	Slc2a4	0.965	0.835088	0.985045	0.397	0.0152354	0.0659665
P14148	60S ribosomal protein L7	Rpl7	1.072	0.736827	0.944378	0.778	0.259365	0.403894
P14152	Malate dehydrogenase, cytoplasmic	Mdh1	1.173	0.457507	0.860894	0.696	0.00395402	0.0259705
P14206	40S ribosomal protein SA	Rpsa	0.857	0.272733	0.849365	0.889	0.472309	0.602096
P14211	Calreticulin	Calr	0.981	0.890642	1	1.97	0.0256639	0.0914542
P14231	Sodium/potassium-transporting ATPase subunit beta-2	Atp1b2	0.939	0.402943	0.853766	0.627	0.0145678	0.0639414
P14234	Tyrosine-protein kinase Fgr	Fgr	1			505.165	1.19E-05	0.000513097
P14426	H-2 class I histocompatibility antigen, D-K alpha chain	H2-D1	0.027	0.373901	0.849365	3.171	0.222339	0.364503
P14430	H-2 class I histocompatibility antigen, Q8 alpha chain	H2-Q8	0.217	0.373901	0.849365	2410.52	3.38E-10	1.39E-06
P14576	Signal recognition particle 54 kDa protein	Srp54	0.964	0.578644	0.885985	0.721	0.0127995	0.0584674
P14602	Heat shock protein beta-1	Hspb1	1.064	0.599203	0.895365	0.362	8.41E-05	0.00194234
P14685	26S proteasome non-ATPase regulatory subunit 3	Psmd3	0.843	0.182896	0.847057	0.963	0.735448	0.825253
P14719	Interleukin-1 receptor-like 1	Il1rl1	0.73	0.913845	1	4.618	0.404071	0.541003
P14733	Lamin-B1	Lmnb1	0.968	0.903764	1	0.983	0.89531	0.941879
P14824	Annexin A6	Anxa6	0.929	0.439588	0.858638	1.025	0.734849	0.824795
P14869	60S acidic ribosomal protein P0	Rplp0	0.715	0.484159	0.864725	0.761	0.201526	0.341597
P14873	Microtubule-associated protein 1B	Map1b	0.774	0.242173	0.849365	0.719	0.135606	0.261116
P14901	Heme oxygenase 1	Hmox1	1.178	0.584188	0.889177	2.055	0.00965763	0.0481099
P15066	Transcription factor jun-D	Jund	0.506	0.016717	0.687624	0.62	0.480706	0.609562
P15089	Mast cell carboxypeptidase A	Cpa3	0.747	0.139531	0.819833	1.063	0.68724	0.785963
P15105	Glutamine synthetase	Glul	0.668	0.299891	0.849365	1.798	0.0523797	0.14474
P15116	Cadherin-2	Cdh2	1.131	0.219903	0.849365	1.325	0.0386841	0.119834
P15208	Insulin receptor	Insr	1.199	0.553903	0.880495	1.193	0.247789	0.391656
P15209	BDNF/NT-3 growth factors receptor	Ntrk2	1.609	0.705299	0.932427	8.464	0.373901	0.511274
P15261	Interferon gamma receptor 1	Ifngr1	1.643	0.345721	0.849365	722.034	1.25E-07	2.92E-05
P15306	Thrombomodulin	Thbd	1.169	0.500569	0.86675	1.044	0.767105	0.850938
P15307	Proto-oncogene c-Rel	Rel	1.27	0.454426	0.860366	0.959	0.647255	0.751882
P15314	Interferon regulatory factor 1	Irf1	125.244	0.119607	0.809916	6.192	0.0792457	0.189935
P15327	Bisphosphoglycerate mutase	Bpgm	1.015	0.881429	1	0.847	0.480658	0.609562
P15331	Peripherin	Prph	0.876	0.377973	0.849365	1.156	0.502934	0.627705
P15375	Myogenic factor 6	Myf6	1.01	0.841064	0.987242	0.25	0.190458	0.329365
P15379	CD44 antigen	Cd44	0.641	0.1056	0.809916	3.82	0.000840602	0.00899064
P15508	Spectrin beta chain, erythrocytic	Sptb	0.966	0.370633	0.849365	0.531	0.00036077	0.00515096
P15532	Nucleoside diphosphate kinase A	Nme1	0.961	0.756782	0.954787	1.025	0.860475	0.919557
P15533	Tripartite motif-containing protein 30A	Trim30a	0.007	0.00129138	0.175359	10.467	0.0835008	0.196647
P15535	Beta-1,4-galactosyltransferase 1	B4galt1	0.677	0.0848347	0.809916	2.565	0.00341444	0.0235386
P15626	Glutathione S-transferase Mu 2	Gstm2	0.692	0.0608565	0.809916	0.645	0.118198	0.240359
P15702	Leukosialin	Spn	1.617	0.236092	0.849365	12.359	0.00139255	0.0128239
P15806	Transcription factor E2-alpha	Tcf3	0.957	0.799314	0.970299	0.159	0.13245	0.257159
P15864	Histone H1.2	H1-2	0.425	0.585859	0.889237	0.347	0.475522	0.605032
P15920	V-type proton ATPase 116 kDa subunit a2	Atp6v0a2	0.773	0.407065	0.853868	0.598	0.141854	0.268885
P15947	Kallikrein-1	Klk1	3.672	0.748982	0.950978	0.269	0.407194	0.544059
P16015	Carbonic anhydrase 3	Ca3	1.013	0.976399	1	0.838	0.157647	0.288264
P16045	Galectin-1	Lgals1	1.183	0.243748	0.849365	0.758	0.0078831	0.0414451
P16054	Protein kinase C epsilon type	Prkce	1.938	0.369726	0.849365	2.906	0.0107515	0.0516639
P16056	Hepatocyte growth factor receptor	Met	0.82	0.483285	0.864725	1.082	0.593006	0.706439
P16092	Fibroblast growth factor receptor 1	Fgfr1	1.121	0.535594	0.873742	0.47	0.0906877	0.207847
P16110	Galectin-3	Lgals3	1.064	0.803449	0.972424	9.547	0.00113717	0.0110122
P16125	L-lactate dehydrogenase B chain	Ldhb	0.814	0.000460712	0.0865136	0.602	0.00478239	0.0294023
P16254	Signal recognition particle 14 kDa protein	Srp14	1.026	0.833277	0.983985	0.18	0.00195726	0.0161017
P16294	Coagulation factor IX	F9	1			239.224	9.96E-05	0.00214033
P16301	Phosphatidylcholine-sterol acyltransferase	Lcat	1.373	0.257788	0.849365	2.297	0.0290266	0.0991426
P16330	2',3'-cyclic-nucleotide 3'-phosphodiesterase	Cnp	0.76	0.305126	0.849365	1.005	0.938784	0.969307
P16332	Methylmalonyl-CoA mutase, mitochondrial	Mmut	1.234	0.554596	0.88074	0.358	0.0327499	0.10736
P16382	Interleukin-4 receptor subunit alpha	Il4r	1			4.833	0.41601	0.551742
P16406	Glutamyl aminopeptidase	Enpep	1.164	0.0325082	0.80087	0.503	0.00450356	0.0282716
P16460	Argininosuccinate synthase	Ass1	0.737	0.162795	0.83126	3665.6	2.03E-06	0.000165653
P16546	Spectrin alpha chain, non-erythrocytic 1	Sptan1	0.895	0.139281	0.819833	1.134	0.0582513	0.154443
P16627	Heat shock 70 kDa protein 1-like	Hspa1l	1.217	0.424238	0.857422	1.281	0.707325	0.802347
P16675	Lysosomal protective protein	Ctsa	1.158	0.575803	0.885985	1.91	0.0163267	0.0692683
P16858	Glyceraldehyde-3-phosphate dehydrogenase	Gapdh	0.976	0.785996	0.963587	0.593	0.00423947	0.0271464
P16879	Tyrosine-protein kinase Fes/Fps	Fes	0.806	0.616423	0.90235	6.212	0.00108146	0.0106761
P16951	Cyclic AMP-dependent transcription factor ATF-2	Atf2	1.476	0.366836	0.849365	1.839	0.210165	0.351482
P23607	Zinc finger autosomal protein	Zfa	1.501	0.39918	0.85324	0.523	0.413782	0.550053
P17047	Lysosome-associated membrane glycoprotein 2	Lamp2	1.322	0.414364	0.854145	2.086	0.00277444	0.0203616
P17095	High mobility group protein HMG-I/HMG-Y	Hmga1	1.511	0.0844375	0.809916	0.684	0.149504	0.278924
P17125	Transforming growth factor beta-3 proprotein	Tgfb3	0.736	0.429082	0.858638	0.404	0.0592581	0.156392
P17156	Heat shock-related 70 kDa protein 2	Hspa2	0.721	0.0755316	0.809916	0.783	0.116312	0.239587
P17182	Alpha-enolase	Eno1	1.166	0.379634	0.849489	0.783	0.123187	0.245747
P17183	Gamma-enolase	Eno2	1.238	0.583573	0.888768	0.673	0.0528807	0.145426
P17225	Polypyrimidine tract-binding protein 1	Ptbp1	0.868	0.712424	0.935564	1.283	0.162512	0.29425
P17426	AP-2 complex subunit alpha-1	Ap2a1	0.83	0.0266346	0.759847	1.056	0.673115	0.774939
P17427	AP-2 complex subunit alpha-2	Ap2a2	0.996	0.956553	1	1.118	0.260032	0.404567
P17439	Lysosomal acid glucosylceramidase	Gba	0.532	0.0267139	0.759847	1.087	0.730432	0.820798
P17515	C-X-C motif chemokine 10	Cxcl10	169.666	0.373901	0.849365	1769.73	0.000107001	0.00225433
P17563	Methanethiol oxidase	Selenbp1	0.842	0.157604	0.828329	1.091	0.480139	0.609291
P17665	Cytochrome c oxidase subunit 7C, mitochondrial	Cox7c	1.493	0.178279	0.846341	0.499	0.20811	0.348991
P17710	Hexokinase-1	Hk1	0.884	0.276984	0.849365	1.264	0.0619746	0.160955
P17742	Peptidyl-prolyl cis-trans isomerase A	Ppia	1.028	0.739744	0.945952	1.057	0.59237	0.706168
P17751	Triosephosphate isomerase	Tpi1	0.958	0.581938	0.887909	0.523	0.000275203	0.00440223
P17809	Solute carrier family 2, facilitated glucose transporter member 1	Slc2a1	0.938	0.704447	0.932296	0.89	0.551049	0.670245
Q61696	Heat shock 70 kDa protein 1A	Hspa1a	0.903	0.545156	0.877526	1.012	0.882189	0.933193
P17918	Proliferating cell nuclear antigen	Pcna	0.683	0.436938	0.858638	1.278	0.75928	0.845232
P17919	Homeobox protein Hox-B1	Hoxb1	1.619	0.058819	0.809916	1.123	0.747545	0.835355
P18052	Receptor-type tyrosine-protein phosphatase alpha	Ptpra	0.486	0.0383572	0.806155	1.453	0.121627	0.243921
P18155	Bifunctional methylenetetrahydrofolate dehydrogenase/cyclohydrolase, mitochondrial	Mthfd2	1.116	0.984575	1	721.802	3.26E-05	0.00103523
P18181	CD48 antigen	Cd48	99.481	0.116537	0.809916	4.206	0.139944	0.266558
P18242	Cathepsin D	Ctsd	1.002	0.974903	1	0.971	0.779774	0.860131
P18293	Atrial natriuretic peptide receptor 1	Npr1	0.462	0.0534845	0.809916	1.98	0.446855	0.579309
P18340	C-X-C motif chemokine 9	Cxcl9	60.554	0.373901	0.849365	869.271	4.08E-06	0.000253346
P18406	CCN family member 1	Ccn1	22.857	0.373901	0.849365	96.467	0.0102643	0.0502626
P18524	Ig heavy chain V region RF	-	0.106	0.769568	0.959187	0.023	0.373901	0.511274
P18525	Ig heavy chain V region 5-84	-	1.373	0.394244	0.850721	1.847	0.0770934	0.186745
P18527	Ig heavy chain V region 914	-	0.807	0.725303	0.940382	1.26	0.195603	0.335464
P18528	Ig heavy chain V region 6.96	-	0.357	0.484972	0.864725	6.994	0.0704553	0.176032
P18572	Basigin	Bsg	1.14	0.129695	0.817741	0.998	0.976281	0.989454
P18581	Cationic amino acid transporter 2	Slc7a2	1.38	0.378615	0.849399	0.895	0.787574	0.865414
P18653	Ribosomal protein S6 kinase alpha-1	Rps6ka1	1.392	0.353907	0.849365	1.672	0.0710257	0.177113
P18654	Ribosomal protein S6 kinase alpha-3	Rps6ka3	0.733	0.0347382	0.801765	0.663	0.00671385	0.0371968
P18760	Cofilin-1	Cfl1	0.959	0.751058	0.952105	0.961	0.590794	0.704678
P18761	Carbonic anhydrase 6	Ca6	1			1
P18826	Phosphorylase b kinase regulatory subunit alpha, skeletal muscle isoform	Phka1	0.836	0.256386	0.849365	0.535	0.00267478	0.0199696
P18872	Guanine nucleotide-binding protein G(o) subunit alpha	Gnao1	1.187	0.473287	0.863758	1.645	0.345884	0.491299
P19096	Fatty acid synthase	Fasn	0.79	0.482515	0.864725	0.601	0.105035	0.229943
P19123	Troponin C, slow skeletal and cardiac muscles	Tnnc1	0.708	0.221736	0.849365	0.858	0.282374	0.42792
P19157	Glutathione S-transferase P 1	Gstp1	0.906	0.389509	0.849945	0.873	0.167912	0.301146
P19182	Interferon-related developmental regulator 1	Ifrd1	1.221	0.1644	0.83155	1.48	0.0390419	0.120377
P19221	Prothrombin	F2	1.526	0.116549	0.809916	2.749	0.000239357	0.0040069
P19246	Neurofilament heavy polypeptide	Nefh	0.993	0.955274	1	1.178	0.643796	0.748627
P19253	60S ribosomal protein L13a	Rpl13a	0.926	0.332534	0.849365	0.81	0.0693017	0.173884
P19258	Protein Mpv17	Mpv17	1.219	0.919044	1	0.429	0.279656	0.424956
P19324	Serpin H1	Serpinh1	0.881	0.219598	0.849365	0.819	0.0147911	0.0645283
P19426	Negative elongation factor E	Nelfe	1.155	0.56311	0.88455	0.949	0.690668	0.788735
P19536	Cytochrome c oxidase subunit 5B, mitochondrial	Cox5b	0.748	0.598283	0.895152	2.642	0.00169553	0.0146607
P19783	Cytochrome c oxidase subunit 4 isoform 1, mitochondrial	Cox4i1	0.89	0.484293	0.864725	0.74	0.0984147	0.219481
P19785	Estrogen receptor	Esr1	0.756	0.386205	0.849725	1.067	0.233809	0.376518
P19788	Matrix Gla protein	Mgp	0.008	0.000643566	0.109002	17.145	0.0355776	0.113444
P19973	Lymphocyte-specific protein 1	Lsp1	1.84	0.347295	0.849365	29.295	0.00660832	0.0368038
P20029	Endoplasmic reticulum chaperone BiP	Hspa5	0.996	0.934364	1	2.115	0.00209562	0.016841
P20060	Beta-hexosaminidase subunit beta	Hexb	0.893	0.432053	0.858638	1.714	0.0249663	0.0898204
P20065	Thymosin beta-4	Tmsb4x	2.566	0.26834	0.849365	1.1	0.984602	0.995201
P20067	DNA-binding protein inhibitor ID-1	Id1	0.181	0.769786	0.959234	0.017	5.79E-06	0.000335305
P20108	Thioredoxin-dependent peroxide reductase, mitochondrial	Prdx3	0.934	0.687619	0.925168	0.803	0.3462	0.491531
P20152	Vimentin	Vim	0.915	0.520768	0.872022	1.753	0.00335547	0.023337
P20357	Microtubule-associated protein 2	Map2	1.234	0.203791	0.849365	0.852	0.0737681	0.181748
P20444	Protein kinase C alpha type	Prkca	0.691	0.290327	0.849365	0.608	0.0764731	0.185973
P20491	High affinity immunoglobulin epsilon receptor subunit gamma	Fcer1g	2.657	0.242411	0.849365	9.37	0.189359	0.327924
P20664	DNA primase small subunit	Prim1	0.545	0.319251	0.849365	1.214	0.63635	0.742015
P20801	Troponin C, skeletal muscle	Tnnc2	0.899	0.757498	0.954787	2.96	0.0192182	0.0765672
P20917	Myelin-associated glycoprotein	Mag	0.434	0.00746563	0.511811	0.764	0.238115	0.38175
P20918	Plasminogen	Plg	1.144	0.456768	0.860894	8.037	0.000754969	0.00837834
P20934	Protein EVI2A	Evi2a	1.29	0.925513	1	622.855	2.64E-06	0.000203392
P21107	Tropomyosin alpha-3 chain	Tpm3	0.688	0.601862	0.896204	11.619	0.00815644	0.0423001
P21126	Ubiquitin-like protein 4A	Ubl4a	1.068	0.664645	0.919086	0.635	0.0104214	0.0508077
P21180	Complement C2	C2	1.392	0.515209	0.871517	18.545	5.73E-05	0.00151292
P21278	Guanine nucleotide-binding protein subunit alpha-11	Gna11	0.95	0.854253	0.994614	0.606	0.00721853	0.0389947
P21279	Guanine nucleotide-binding protein G(q) subunit alpha	Gnaq	1.161	0.338768	0.849365	1.227	0.01998	0.0785141
P21300	Aldo-keto reductase family 1 member B7	Akr1b7	2.788	0.170788	0.836791	0.118	0.189148	0.327689
P21447	ATP-dependent translocase ABCB1	Abcb1a	1.656	0.218602	0.849365	0.476	0.240468	0.383863
P21460	Cystatin-C	Cst3	1.034	0.813228	0.97646	0.931	0.49379	0.620525
P21550	Beta-enolase	Eno3	0.761	0.274051	0.849365	0.489	0.0243888	0.0884427
P21570	Angiogenin	Ang	1			214.495	3.66E-06	0.000240982
P21614	Vitamin D-binding protein	Gc	0.881	0.847076	0.989073	3.643	0.00145693	0.0131779
P21619	Lamin-B2	Lmnb2	0.868	0.531371	0.872022	0.576	0.120845	0.242871
P21812	Mast cell protease 4	Mcpt4	0.872	0.463421	0.86266	1.377	0.293772	0.439215
P21836	Acetylcholinesterase	Ache	1.084	0.578946	0.886123	0.173	0.0188906	0.0757904
P21844	Chymase	Cma1	0.823	0.0135371	0.617831	1.164	0.331535	0.478417
P21845	Tryptase beta-2	Tpsb2	0.801	0.202584	0.849365	1.338	0.407755	0.544258
P21855	B-cell differentiation antigen CD72	Cd72	7.565	0.373901	0.849365	164.357	0.144122	0.271643
P21956	Lactadherin	Mfge8	0.839	0.388827	0.849945	3.158	0.000106532	0.00225433
P21958	Antigen peptide transporter 1	Tap1	4.717	0.610853	0.899253	61.289	0.000242712	0.00403183
P21981	Protein-glutamine gamma-glutamyltransferase 2	Tgm2	1.193	0.171552	0.838406	2.313	4.58E-05	0.00131088
P21995	Embigin	Emb	0.475	0.305489	0.849365	11.626	0.109314	0.235768
P22005	Proenkephalin-A	Penk	1			4.29	0.844153	0.908295
P22315	Ferrochelatase, mitochondrial	Fech	1.014	0.885468	1	0.937	0.547635	0.667549
P22366	Myeloid differentiation primary response protein MyD88	Myd88	1.422	0.887435	1	1.822	0.179761	0.316055
P22437	Prostaglandin G/H synthase 1	Ptgs1	0.636	0.219377	0.849365	1.702	0.108534	0.23495
P22518	Dual specificity protein kinase CLK1	Clk1	0.906	0.44753	0.858638	2.693	0.0110551	0.0527007
P22599	Alpha-1-antitrypsin 1-2	Serpina1b	1.056	0.633365	0.906847	1.753	0.0398254	0.121774
P22682	E3 ubiquitin-protein ligase CBL	Cbl	0.746	0.153732	0.826377	0.89	0.450935	0.582471
P22725	Protein Wnt-5a	Wnt5a	0.839	0.625226	0.903725	1.075	0.579278	0.694972
P22777	Plasminogen activator inhibitor 1	Serpine1	1.449	0.946346	1	63.115	0.0274742	0.0956944
P22892	AP-1 complex subunit gamma-1	Ap1g1	0.807	0.241737	0.849365	0.909	0.338568	0.48508
P22907	Porphobilinogen deaminase	Hmbs	0.784	0.0319402	0.80087	0.899	0.338464	0.485012
P23116	Eukaryotic translation initiation factor 3 subunit A	Eif3a	0.932	0.746439	0.950331	0.98	0.778865	0.859677
P23188	Furin	Furin	0.577	0.170678	0.836791	3.027	0.0656263	0.167394
P23198	Chromobox protein homolog 3	Cbx3	0.956	0.709081	0.933837	0.957	0.70712	0.802347
P23242	Gap junction alpha-1 protein	Gja1	1.223	0.407976	0.853868	2.133	0.0546148	0.148915
P23249	Putative helicase MOV-10	Mov10	1.228	0.299148	0.849365	2.546	0.0019273	0.0159379
P23298	Protein kinase C eta type	Prkch	1.456	0.3503	0.849365	0.689	0.278893	0.424059
P23463	Homeobox protein Hox-D8	Hoxd8	0.66	0.353973	0.849365	0.129	0.0493608	0.139235
P23475	X-ray repair cross-complementing protein 6	Xrcc6	0.858	0.52179	0.872022	0.585	0.023644	0.0864656
P23492	Purine nucleoside phosphorylase	Pnp	0.796	0.313242	0.849365	5.917	0.00957674	0.0477621
P23506	Protein-L-isoaspartate(D-aspartate) O-methyltransferase	Pcmt1	0.84	0.0755153	0.809916	0.801	0.226484	0.368917
P23591	GDP-L-fucose synthase	Gfus	0.944	0.754379	0.953098	1.029	0.702695	0.7993
P23708	Nuclear transcription factor Y subunit alpha	Nfya	1.158	0.317168	0.849365	0.475	0.316068	0.462871
P23780	Beta-galactosidase	Glb1	0.949	0.900669	1	1.315	0.204448	0.344741
P23881	Transcription elongation factor A protein 3	Tcea3	0.918	0.617758	0.902805	0.152	0.0216083	0.0820151
P23906	Interferon regulatory factor 2	Irf2	2.367	0.871365	1	6.719	0.376039	0.513148
P23927	Alpha-crystallin B chain	Cryab	0.821	0.144295	0.821637	0.795	0.0493158	0.139235
P23950	mRNA decay activator protein ZFP36L1	Zfp36l1	1.474	0.0602489	0.809916	2.105	0.309577	0.455834
P23953	Carboxylesterase 1C	Ces1c	1.043	0.713969	0.936419	1.326	0.0194144	0.0771041
P24063	Integrin alpha-L	Itgal	57.285	0.0239448	0.757235	65.054	0.0233771	0.0859281
P24270	Catalase	Cat	1.044	0.793057	0.967325	0.993	0.971937	0.986904
P24288	Branched-chain-amino-acid aminotransferase, cytosolic	Bcat1	0.903	0.147252	0.823553	1.752	0.00176078	0.0150183
P24369	Peptidyl-prolyl cis-trans isomerase B	Ppib	0.834	0.293844	0.849365	1.657	0.00918727	0.0461662
P24452	Macrophage-capping protein	Capg	1.074	0.094229	0.809916	2.301	0.00492859	0.0301402
Q8CIM7	Cytochrome P450 2D26	Cyp2d26	1.348	0.421943	0.856346	1.36	0.932513	0.96537
P24472	Glutathione S-transferase A4	Gsta4	1.128	0.552471	0.880433	0.97	0.958584	0.97991
P24526	Myelin P2 protein	Pmp2	1.014	0.986934	1	1.032	0.954999	0.978214
P24527	Leukotriene A-4 hydrolase	Lta4h	0.813	0.0986504	0.809916	1.012	0.988125	0.997346
P24529	Tyrosine 3-monooxygenase	Th	1.963	0.19138	0.849365	0.475	0.875408	0.928395
P24547	Inosine-5'-monophosphate dehydrogenase 2	Impdh2	0.996	0.952087	1	0.762	0.0273945	0.0955429
P24549	Retinal dehydrogenase 1	Aldh1a1	0.736	0.246004	0.849365	0.924	0.746397	0.834612
P24638	Lysosomal acid phosphatase	Acp2	1.046	0.79089	0.966661	0.885	0.161396	0.292824
P24668	Cation-dependent mannose-6-phosphate receptor	M6pr	1.343	0.315696	0.849365	1.41	0.00687892	0.0375364
P24788	Cyclin-dependent kinase 11B	Cdk11b	0.961	0.687448	0.925168	1.288	0.495243	0.621789
P25085	Interleukin-1 receptor antagonist protein	Il1rn	0.098	0.11619	0.809916	862.726	1.68E-06	0.000143433
P25119	Tumor necrosis factor receptor superfamily member 1B	Tnfrsf1b	30.855	0.373901	0.849365	15.036	0.0376843	0.117984
P25206	DNA replication licensing factor MCM3	Mcm3	0.828	0.719613	0.938631	1.685	0.00163444	0.0143479
P25233	Necdin	Ndn	0.84	0.488881	0.864725	0.419	0.0169086	0.0705498
P25322	G1/S-specific cyclin-D1	Ccnd1	0.569	0.335932	0.849365	0.825	0.420452	0.555539
P25425	POU domain, class 2, transcription factor 1	Pou2f1	1.637	0.0341195	0.80087	0.796	0.225454	0.367813
P25444	40S ribosomal protein S2	Rps2	0.932	0.649929	0.914441	0.918	0.07047	0.176032
P25785	Metalloproteinase inhibitor 2	Timp2	1			217.406	0.116122	0.239587
P25799	Nuclear factor NF-kappa-B p105 subunit	Nfkb1	0.818	0.359505	0.849365	2.198	0.000393484	0.00548212
P25911	Tyrosine-protein kinase Lyn	Lyn	1.111	0.682399	0.924197	1.881	0.367296	0.511274
P25916	Polycomb complex protein BMI-1	Bmi1	0.874	0.412091	0.853868	1.031	0.95633	0.978559
P25976	Nucleolar transcription factor 1	Ubtf	1.167	0.0992665	0.809916	0.638	0.00434537	0.0275995
P26011	Integrin beta-7	Itgb7	1			65.068	0.120937	0.242942
P26039	Talin-1	Tln1	0.845	0.0309007	0.797603	1.315	0.0483442	0.137232
P26040	Ezrin	Ezr	0.349	0.0678063	0.809916	2.197	0.025154	0.0902703
P26041	Moesin	Msn	0.848	0.0759474	0.809916	1.352	0.00340229	0.0235052
P26043	Radixin	Rdx	0.942	0.808233	0.974168	0.45	0.00433361	0.0275556
P26151	High affinity immunoglobulin gamma Fc receptor I	Fcgr1	1.862	0.0248371	0.759847	21.222	0.00060475	0.00721523
P26187	Methylated-DNA--protein-cysteine methyltransferase	Mgmt	0.756	0.57493	0.885985	0.82	0.293451	0.439084
P26231	Catenin alpha-1	Ctnna1	0.861	0.167609	0.833886	0.909	0.36188	0.507089
P26262	Plasma kallikrein	Klkb1	0.705	0.654022	0.916373	2.185	0.0127574	0.0583061
P26323	Friend leukemia integration 1 transcription factor	Fli1	1.073	0.67191	0.919086	1.236	0.4514	0.582926
P26350	Prothymosin alpha	Ptma	1.635	0.887088	1	0.483	0.833633	0.901258
P26369	Splicing factor U2AF 65 kDa subunit	U2af2	0.987	0.808507	0.974178	0.934	0.763853	0.848311
P26443	Glutamate dehydrogenase 1, mitochondrial	Glud1	0.937	0.715186	0.936736	1.001	0.996007	1
P26450	Phosphatidylinositol 3-kinase regulatory subunit alpha	Pik3r1	0.503	0.122322	0.809916	2.272	0.0297817	0.100458
P26516	26S proteasome non-ATPase regulatory subunit 7	Psmd7	0.33	0.100922	0.809916	3.788	0.0410015	0.123879
P26618	Platelet-derived growth factor receptor alpha	Pdgfra	0.955	0.947814	1	2.517	0.00296024	0.0213622
P26638	Serine--tRNA ligase, cytoplasmic	Sars1	0.831	0.415136	0.854145	1.778	0.00177548	0.0150733
P26883	Peptidyl-prolyl cis-trans isomerase FKBP1A	Fkbp1a	1.136	0.341331	0.849365	0.622	0.0022982	0.0180635
P26928	Hepatocyte growth factor-like protein	Mst1	3.028	0.190997	0.849365	4.602	0.00120808	0.0115948
P26952	Interleukin-3 receptor subunit alpha	Il3ra	0.712	0.388904	0.849945	2.941	0.0215307	0.0819494
P26955	Cytokine receptor common subunit beta	Csf2rb	1			69.018	0.000459399	0.00597634
P27005	Protein S100-A8	S100a8	1.563	0.943984	1	120.545	0.0067891	0.0373683
P27038	Activin receptor type-2A	Acvr2a	1.05	0.688458	0.925361	0.193	0.0839554	0.197273
P27046	Alpha-mannosidase 2	Man2a1	0.959	0.697262	0.928909	1.194	0.159377	0.290504
P27048	Small nuclear ribonucleoprotein-associated protein B	Snrpb	0.752	0.22518	0.849365	1.647	0.0021577	0.0172775
P27090	Transforming growth factor beta-2 proprotein	Tgfb2	0.694	0.207799	0.849365	0.725	0.0760398	0.185388
P27512	Tumor necrosis factor receptor superfamily member 5	Cd40	1			235.836	3.89E-05	0.00118583
P27545	Ceramide synthase 1	Cers1	1			0.01	0.116661	0.239587
P27546	Microtubule-associated protein 4	Map4	1.195	0.342622	0.849365	0.403	0.000158057	0.00296803
P27573	Myelin protein P0	Mpz	1.18	0.265345	0.849365	0.602	0.000883585	0.00924583
P27577	Protein C-ets-1	Ets1	9.326	0.0435156	0.809916	0.686	0.902539	0.946822
P27600	Guanine nucleotide-binding protein subunit alpha-12	Gna12	0.791	0.462428	0.862361	0.384	0.182874	0.319317
P27601	Guanine nucleotide-binding protein subunit alpha-13	Gna13	1.142	0.475928	0.864577	2.092	0.000332221	0.00492234
P27612	Phospholipase A-2-activating protein	Plaa	1.098	0.65926	0.918719	0.655	0.0307197	0.102296
P27641	X-ray repair cross-complementing protein 5	Xrcc5	1.055	0.00277689	0.288859	0.446	0.00542925	0.0320122
P27659	60S ribosomal protein L3	Rpl3	0.869	0.396744	0.851819	0.744	0.106904	0.232603
P27699	cAMP-responsive element modulator	Crem	1.121	0.975157	1	0.011	0.373901	0.511274
P27773	Protein disulfide-isomerase A3	Pdia3	0.952	0.418922	0.855843	1.997	0.000262082	0.00423153
P27790	Major centromere autoantigen B	Cenpb	1.042	0.458508	0.861186	2.69	0.823684	0.894292
P27808	Alpha-1,3-mannosyl-glycoprotein 2-beta-N-acetylglucosaminyltransferase	Mgat1	0.348	0.237392	0.849365	3.685	0.0459296	0.133179
P27870	Proto-oncogene vav	Vav1	1.508	0.623327	0.903469	9.755	0.000524643	0.00652067
P27931	Interleukin-1 receptor type 2	Il1r2	39.616	0.0185373	0.707438	1025.61	5.87E-06	0.000335969
P28028	Serine/threonine-protein kinase B-raf	Braf	1.049	0.591466	0.89226	0.1	0.0591267	0.156284
P28033	CCAAT/enhancer-binding protein beta	Cebpb	1			1001.74	0.000439278	0.00580197
P28063	Proteasome subunit beta type-8	Psmb8	0.738	0.482902	0.864725	4.697	0.0963138	0.216213
P28271	Cytoplasmic aconitate hydratase	Aco1	0.808	0.0296805	0.793859	0.663	0.0308895	0.102624
P28293	Cathepsin G	Ctsg	1.282	0.431922	0.858638	5630.24	7.28E-07	8.62E-05
P28301	Protein-lysine 6-oxidase	Lox	1.069	0.589064	0.890794	3.161	0.00636673	0.0357115
P28352	DNA-(apurinic or apyrimidinic site) endonuclease	Apex1	0.759	0.0643652	0.809916	0.826	0.0677009	0.170994
P28474	Alcohol dehydrogenase class-3	Adh5	0.822	0.405974	0.853868	0.681	0.058205	0.154416
P28481	Collagen alpha-1(II) chain	Col2a1	1.469	0.539555	0.876397	1.519	0.405545	0.542359
P28574	Protein max	Max	1.361	0.256472	0.849365	0.913	0.201425	0.34156
P28650	Adenylosuccinate synthetase isozyme 1	Adss1	0.718	0.0557444	0.809916	0.703	0.0252145	0.0903315
P28652	Calcium/calmodulin-dependent protein kinase type II subunit beta	Camk2b	0.954	0.309807	0.849365	0.749	0.0509018	0.141698
P28653	Biglycan	Bgn	1.142	0.450248	0.858638	1.479	0.0734114	0.181179
P28654	Decorin	Dcn	0.915	0.475759	0.864577	0.761	0.102117	0.225194
P28656	Nucleosome assembly protein 1-like 1	Nap1l1	1.035	0.793739	0.967723	0.596	0.0169146	0.0705498
P28658	Ataxin-10	Atxn10	0.758	0.0616741	0.809916	1.489	0.131754	0.256142
P28659	CUGBP Elav-like family member 1	Celf1	1.082	0.868769	1	0.505	0.0410939	0.124028
P28660	Nck-associated protein 1	Nckap1	0.872	0.127596	0.814314	0.882	0.473438	0.603002
P28661	Septin-4	Septin4	1.1	0.491045	0.864725	0.537	0.0389714	0.12027
P28663	Beta-soluble NSF attachment protein	Napb	1.823	0.32581	0.849365	0.232	0.185068	0.322011
P28665	Murinoglobulin-1	Mug1	1.585	0.426636	0.858245	2.662	0.0176953	0.0727866
P28700	Retinoic acid receptor RXR-alpha	Rxra	0.145	0.410324	0.853868	1.019	0.75392	0.841104
P28704	Retinoic acid receptor RXR-beta	Rxrb	2.322	0.152122	0.824314	9.609	0.373901	0.511274
P28705	Retinoic acid receptor RXR-gamma	Rxrg	1.736	0.804479	0.972643	0.21	0.0566729	0.152227
P28738	Kinesin heavy chain isoform 5C	Kif5c	1.11	0.711982	0.935564	0.37	0.141246	0.268091
P28740	Kinesin-like protein KIF2A	Kif2a	0.907	0.427591	0.858638	1.162	0.360832	0.506204
P28741	Kinesin-like protein KIF3A	Kif3a	0.382	0.280327	0.849365	0.984	0.954649	0.978093
P28798	Progranulin	Grn	1.395	0.0250681	0.759847	7.235	0.00058913	0.00708664
P28828	Receptor-type tyrosine-protein phosphatase mu	Ptprm	0.861	0.290148	0.849365	0.316	0.000360396	0.00515096
P28843	Dipeptidyl peptidase 4	Dpp4	0.657	0.120727	0.809916	1.021	0.928826	0.963516
P28862	Stromelysin-1	Mmp3	1			436.338	7.21E-06	0.000370499
P28867	Protein kinase C delta type	Prkcd	1.192	0.448954	0.858638	3.775	0.00147239	0.0133039
P29037	TATA-box-binding protein	Tbp	1.293	0.763122	0.957282	0.871	0.993005	0.999485
P29268	CCN family member 2	Ccn2	2.093	0.526404	0.872022	317.279	0.00566824	0.032949
P29341	Polyadenylate-binding protein 1	Pabpc1	0.894	0.273202	0.849365	1.112	0.285118	0.430794
P29351	Tyrosine-protein phosphatase non-receptor type 6	Ptpn6	0.259	0.231823	0.849365	8.027	0.042304	0.126575
P29387	Guanine nucleotide-binding protein subunit beta-4	Gnb4	0.465	0.098415	0.809916	1.464	0.140009	0.266623
P29391	Ferritin light chain 1	Ftl1	1.022	0.948206	1	3.272	0.00145445	0.0131693
P29416	Beta-hexosaminidase subunit alpha	Hexa	1.182	0.999201	1	1.208	0.950596	0.975928
P29452	Caspase-1	Casp1	111.513	0.117352	0.809916	44.261	0.0221741	0.0832781
P29533	Vascular cell adhesion protein 1	Vcam1	0.88	0.956531	1	10.293	0.000494658	0.00625601
P29594	Caspase-2	Casp2	1.088	0.963576	1	2.011	0.115722	0.239587
P29621	Serine protease inhibitor A3C	Serpina3c	23.543	0.116117	0.809916	783.478	1.50E-05	0.000586447
P29699	Alpha-2-HS-glycoprotein	Ahsg	1.484	0.137883	0.819833	2.707	0.0109891	0.0524443
P29758	Ornithine aminotransferase, mitochondrial	Oat	1.037	0.718858	0.938442	1.075	0.394256	0.531541
P29788	Vitronectin	Vtn	0.863	0.198458	0.849365	10.934	0.000259216	0.00421379
P30051	Transcriptional enhancer factor TEF-1	Tead1	0.607	0.124302	0.809916	0.535	0.0803336	0.191648
P30204	Macrophage scavenger receptor types I and II	Msr1	1			351.286	1.36E-05	0.000556942
P30275	Creatine kinase U-type, mitochondrial	Ckmt1	0.633	0.940684	1	0.384	0.272113	0.417424
P30282	G1/S-specific cyclin-D3	Ccnd3	0.745	0.987821	1	0.397	0.230719	0.37308
P30285	Cyclin-dependent kinase 4	Cdk4	0.799	0.191452	0.849365	0.958	0.643939	0.748627
P30355	Arachidonate 5-lipoxygenase-activating protein	Alox5ap	1.538	0.177608	0.846341	13.302	0.000419686	0.00569146
P30412	Peptidyl-prolyl cis-trans isomerase C	Ppic	0.983	0.802239	0.972119	1.225	0.26798	0.412991
P30415	NK-tumor recognition protein	Nktr	0.905	0.898002	1	3.913	0.155746	0.286633
P30416	Peptidyl-prolyl cis-trans isomerase FKBP4	Fkbp4	0.864	0.335471	0.849365	0.893	0.591602	0.70535
P30561	Aryl hydrocarbon receptor	Ahr	1.491	0.577952	0.885985	1.297	0.593904	0.707118
P30677	Guanine nucleotide-binding protein subunit alpha-14	Gna14	0.446	0.896099	1	0.017	0.116422	0.239587
P30681	High mobility group protein B2	Hmgb2	0.791	0.667439	0.919086	2.627	9.51E-05	0.00208523
P30999	Catenin delta-1	Ctnnd1	0.964	0.736847	0.944378	0.761	0.0810109	0.192669
P31001	Desmin	Des	1.144	0.240072	0.849365	0.885	0.831801	0.899937
P31230	Aminoacyl tRNA synthase complex-interacting multifunctional protein 1	Aimp1	1.311	0.125078	0.809916	0.748	0.00148515	0.0133772
P31257	Homeobox protein Hox-C10	Hoxc10	1.144	0.975965	1	0.003	4.83E-05	0.00135865
P31266	Recombining binding protein suppressor of hairless	Rbpj	1.045	0.648955	0.914019	1.049	0.930908	0.964866
P31310	Homeobox protein Hox-A10	Hoxa10	0.864	0.545635	0.877853	0.016	9.80E-07	0.000103199
P31324	cAMP-dependent protein kinase type II-beta regulatory subunit	Prkar2b	1.162	0.168804	0.833886	1.444	0.468002	0.597841
P31428	Dipeptidase 1	Dpep1	1.34	0.320222	0.849365	1.962	0.0236534	0.0864656
P31532	Serum amyloid A-4 protein	Saa4	0.885	0.640243	0.909055	17.667	0.000339195	0.00498294
P31725	Protein S100-A9	S100a9	2.334	0.204599	0.849365	51.808	0.000171827	0.00318507
P31750	RAC-alpha serine/threonine-protein kinase	Akt1	0.926	0.675434	0.919961	0.762	0.435961	0.5692
P31786	Acyl-CoA-binding protein	Dbi	2.727	0.0889817	0.809916	0.849	0.793379	0.870027
Q925P2	Carcinoembryonic antigen-related cell adhesion molecule 2	Ceacam2	0.047	0.373901	0.849365	117.89	0.116541	0.239587
P31938	Dual specificity mitogen-activated protein kinase kinase 1	Map2k1	0.972	0.561289	0.883196	1.308	0.135198	0.260525
P31996	Macrosialin	Cd68	0.569	0.289923	0.849365	41.535	0.0502197	0.140433
P32020	Sterol carrier protein 2	Scp2	1.243	0.110944	0.809916	0.659	0.0648985	0.166151
P32037	Solute carrier family 2, facilitated glucose transporter member 3	Slc2a3	0.007	2.47E-06	0.00211709	6.228	0.00802745	0.041845
P32067	Lupus La protein homolog	Ssb	0.898	0.336234	0.849365	1.247	0.121336	0.243525
P32233	Developmentally-regulated GTP-binding protein 1	Drg1	0.772	0.327835	0.849365	1.113	0.258894	0.403305
P32261	Antithrombin-III	Serpinc1	1.161	0.516987	0.871517	1.981	0.000762968	0.00841701
P32443	Homeobox protein MOX-2	Meox2	0.463	0.0900404	0.809916	0.943	0.467925	0.597832
P32507	Nectin-2	Nectin2	1.748	0.132171	0.819011	4.865	0.0001094	0.00227711
P32848	Parvalbumin alpha	Pvalb	1.195	0.336847	0.849365	0.172	2.39E-07	4.05E-05
P32883	GTPase KRas	Kras	0.509	0.808381	0.974168	1370.49	0.000715201	0.0080532
P32921	Tryptophan--tRNA ligase, cytoplasmic	Wars1	0.648	0.0996731	0.809916	1.22	0.284663	0.430408
P33146	Cadherin-15	Cdh15	1.003	0.995748	1	0.474	0.000736913	0.00823474
P33173	Kinesin-like protein KIF1A	Kif1a	1.058	0.906985	1	0.084	0.444921	0.577581
P33174	Chromosome-associated kinesin KIF4	Kif4	0.601	0.225553	0.849365	0.824	0.401861	0.539065
P33175	Kinesin heavy chain isoform 5A	Kif5a	2.361	0.504626	0.868127	0.245	0.0898152	0.206336
P33215	Protein NEDD1	Nedd1	0.697	0.24142	0.849365	0.333	0.084118	0.197449
P33434	72 kDa type IV collagenase	Mmp2	0.758	0.532583	0.872022	3.479	0.044802	0.131186
P33587	Vitamin K-dependent protein C	Proc	1.059	0.930917	1	5.242	0.000894528	0.00928718
P33609	DNA polymerase alpha catalytic subunit	Pola1	1.022	0.774047	0.960763	0.543	0.129518	0.253174
P33610	DNA primase large subunit	Prim2	4.886	0.00363625	0.345577	1.68	0.368425	0.511274
P33611	DNA polymerase alpha subunit B	Pola2	0.448	0.0313574	0.799986	0.789	0.453745	0.584817
P33622	Apolipoprotein C-III	Apoc3	1.246	0.384341	0.849725	3.005	0.00041835	0.00569088
P33766	fMet-Leu-Phe receptor	Fpr1	1			1336.64	4.98E-07	6.42E-05
P34022	Ran-specific GTPase-activating protein	Ranbp1	1.079	0.37591	0.849365	1.301	0.0277716	0.0964967
P34152	Focal adhesion kinase 1	Ptk2	1.05	0.587611	0.890284	0.953	0.481508	0.610401
P34884	Macrophage migration inhibitory factor	Mif	0.557	0.0602658	0.809916	0.678	0.434556	0.568116
P34902	Cytokine receptor common subunit gamma	Il2rg	1			82.21	0.116305	0.239587
P34914	Bifunctional epoxide hydrolase 2	Ephx2	0.756	0.125868	0.811987	0.677	0.193877	0.333475
P35123	Ubiquitin carboxyl-terminal hydrolase 4	Usp4	0.957	0.384418	0.849725	1.114	0.174478	0.309285
P35173	Stefin-3	Stfa3	2.958	0.242889	0.849365	48.609	0.000259448	0.00421379
P35174	Stefin-2	Stfa2	1.242	0.980677	1	7057.07	0.116244	0.239587
P35175	Stefin-1	Stfa1	2.687	0.0122517	0.593718	50.533	0.000107769	0.00225948
P35235	Tyrosine-protein phosphatase non-receptor type 11	Ptpn11	0.797	0.258896	0.849365	0.866	0.430189	0.563795
P35276	Ras-related protein Rab-3D	Rab3d	1.008	0.92951	1	0.812	0.610328	0.720811
P35278	Ras-related protein Rab-5C	Rab5c	0.763	0.082515	0.809916	1.401	0.0277945	0.0965376
P35279	Ras-related protein Rab-6A	Rab6a	0.613	0.52966	0.872022	4.713	0.000459057	0.00597634
P35282	Ras-related protein Rab-21	Rab21	0.854	0.928201	1	1.13	0.31502	0.461602
P35283	Ras-related protein Rab-12	Rab12	0.946	0.998619	1	1.135	0.458841	0.5891
P35285	Ras-related protein Rab-22A	Rab22a	1.258	0.10713	0.809916	1.093	0.37948	0.516658
P35288	Ras-related protein Rab-23	Rab23	0.974	0.908224	1	1.007	0.872795	0.926617
P35290	Ras-related protein Rab-24	Rab24	1.384	0.396856	0.851819	2.001	0.323265	0.469857
P35293	Ras-related protein Rab-18	Rab18	0.886	0.203268	0.849365	0.805	0.399911	0.537236
P35330	Intercellular adhesion molecule 2	Icam2	1.119	0.439073	0.858638	1.151	0.441558	0.574679
P35374	Type-2 angiotensin II receptor	Agtr2	1.415	0.256807	0.849365	0.408	0.0248271	0.0895433
P35385	Heat shock protein beta-7	Hspb7	0.961	0.920759	1	0.177	0.000314108	0.00480223
P35428	Transcription factor HES-1	Hes1	7.134	0.137884	0.819833	19.752	0.373901	0.511274
P35441	Thrombospondin-1	Thbs1	1.201	0.343907	0.849365	43.737	2.84E-05	0.000942189
P35456	Urokinase plasminogen activator surface receptor	Plaur	1.394	0.963063	1	598.658	1.30E-05	0.00053974
P35486	Pyruvate dehydrogenase E1 component subunit alpha, somatic form, mitochondrial	Pdha1	1.002	0.965764	1	0.57	0.00164283	0.0144069
P35492	Histidine ammonia-lyase	Hal	1.059	0.99701	1	241.15	0.116173	0.239587
P35505	Fumarylacetoacetase	Fah	0.97	0.985468	1	1.626	0.0469721	0.135026
P35550	rRNA 2'-O-methyltransferase fibrillarin	Fbl	0.987	0.820723	0.979384	0.708	0.176606	0.312081
P35564	Calnexin	Canx	1.006	0.894604	1	1.088	0.152488	0.282871
P35569	Insulin receptor substrate 1	Irs1	0.749	0.200402	0.849365	0.074	0.00168909	0.0146489
P35585	AP-1 complex subunit mu-1	Ap1m1	0.847	0.275907	0.849365	1.214	0.0483858	0.137305
P35601	Replication factor C subunit 1	Rfc1	1.434	0.243492	0.849365	0.509	0.106024	0.231405
P35689	DNA excision repair protein ERCC-5	Ercc5	0.712	0.217336	0.849365	0.289	0.161887	0.293531
P35700	Peroxiredoxin-1	Prdx1	0.952	0.410577	0.853868	0.893	0.4376	0.570823
P35761	Dual specificity protein kinase TTK	Ttk	13.156	0.373901	0.849365	1.806	0.872763	0.926617
P35821	Tyrosine-protein phosphatase non-receptor type 1	Ptpn1	1.011	0.964034	1	2.22	0.000832743	0.00894681
P35822	Receptor-type tyrosine-protein phosphatase kappa	Ptprk	1.297	0.977937	1	2.883	0.266373	0.411212
P35831	Tyrosine-protein phosphatase non-receptor type 12	Ptpn12	0.995	0.931964	1	1.438	0.00245293	0.0188007
P35917	Vascular endothelial growth factor receptor 3	Flt4	1.113	0.517814	0.871566	1.272	0.276967	0.422377
P35918	Vascular endothelial growth factor receptor 2	Kdr	0.609	0.047032	0.809916	0.588	0.213835	0.355349
P35922	Synaptic functional regulator FMR1	Fmr1	0.673	0.147114	0.823553	1.299	0.334657	0.481795
P35951	Low-density lipoprotein receptor	Ldlr	2.467	0.0256638	0.759847	3.511	0.00496167	0.0302463
P35969	Vascular endothelial growth factor receptor 1	Flt1	0.94	0.55595	0.881479	2.248	0.0283704	0.0977128
P35979	60S ribosomal protein L12	Rpl12	0.821	0.14711	0.823553	0.889	0.269671	0.414782
P35980	60S ribosomal protein L18	Rpl18	0.879	0.801515	0.971582	0.804	0.105791	0.231056
P35991	Tyrosine-protein kinase BTK	Btk	0.548	0.1637	0.83126	4.212	0.436809	0.570135
P36371	Antigen peptide transporter 2	Tap2	0.998	0.783308	0.963413	39.705	0.00038635	0.00542648
P36423	Thromboxane-A synthase	Tbxas1	3.813	0.446694	0.858638	1.835	0.527956	0.648995
P36536	GTP-binding protein SAR1a	Sar1a	0.914	0.488865	0.864725	0.961	0.752508	0.839814
P36552	Oxygen-dependent coproporphyrinogen-III oxidase, mitochondrial	Cpox	0.981	0.886882	1	0.606	0.00239447	0.0185004
P36895	Bone morphogenetic protein receptor type-1A	Bmpr1a	1.776	0.891348	1	0.001	1.48E-05	0.000581051
P36916	Guanine nucleotide-binding protein-like 1	Gnl1	0.75	0.0420693	0.809916	1.446	0.0738787	0.181969
P36993	Protein phosphatase 1B	Ppm1b	0.998	0.959241	1	0.655	0.0143927	0.0633659
P37040	NADPH--cytochrome P450 reductase	Por	1.036	0.748875	0.950978	0.838	0.270994	0.416224
P37172	Activin receptor type-1	Acvr1	1.038	0.538555	0.875785	1.028	0.728245	0.819276
P37804	Transgelin	Tagln	0.83	0.203653	0.849365	1.07	0.745222	0.833406
P37889	Fibulin-2	Fbln2	1.029	0.836649	0.985921	2.665	0.00605679	0.0344881
P37913	DNA ligase 1	Lig1	0.835	0.596222	0.894436	1.971	0.018459	0.0748802
P38060	Hydroxymethylglutaryl-CoA lyase, mitochondrial	Hmgcl	0.893	0.643478	0.911506	0.603	0.246851	0.390554
P38532	Heat shock factor protein 1	Hsf1	1.995	0.30952	0.849365	0.882	0.534576	0.655174
P38585	Tubulin--tyrosine ligase	Ttl	0.517	0.199802	0.849365	2.15	0.10185	0.224836
P38647	Stress-70 protein, mitochondrial	Hspa9	1.07	0.738126	0.944478	0.515	0.000538953	0.00666019
P39053	Dynamin-1	Dnm1	0.963	0.793289	0.967325	0.841	0.462114	0.592247
P39054	Dynamin-2	Dnm2	0.845	0.172549	0.839708	1.036	0.606044	0.717223
P39061	Collagen alpha-1(XVIII) chain	Col18a1	0.835	0.180925	0.847057	1.716	0.000759161	0.00838996
P39098	Mannosyl-oligosaccharide 1,2-alpha-mannosidase IB	Man1a2	0.785	0.196143	0.849365	1.534	0.184134	0.320675
P39429	TNF receptor-associated factor 2	Traf2	0.832	0.598928	0.895365	1.088	0.618343	0.727096
P39447	Tight junction protein ZO-1	Tjp1	0.897	0.163313	0.83126	0.929	0.306145	0.451893
P39654	Polyunsaturated fatty acid lipoxygenase ALOX15	Alox15	0.089	0.242216	0.849365	4.592	0.0047365	0.0292464
P39655	Polyunsaturated fatty acid lipoxygenase ALOX12	Alox12	1.274	0.826191	0.981104	0.293	0.234672	0.377627
P39688	Tyrosine-protein kinase Fyn	Fyn	0.544	0.0399958	0.809909	0.376	0.00521537	0.031285
P39689	Cyclin-dependent kinase inhibitor 1	Cdkn1a	1.014	0.515765	0.871517	3.284	0.00454012	0.0283979
P39749	Flap endonuclease 1	Fen1	1.361	0.31102	0.849365	1.038	0.690772	0.788749
P39876	Metalloproteinase inhibitor 3	Timp3	2.312	0.989081	1	12.87	0.0991257	0.22064
P40124	Adenylyl cyclase-associated protein 1	Cap1	0.644	0.108429	0.809916	2.243	0.0107538	0.0516639
P40142	Transketolase	Tkt	1.012	0.901671	1	1.469	0.0116904	0.0546734
P40201	Chromodomain-helicase-DNA-binding protein 1	Chd1	0.566	0.260467	0.849365	0.776	0.0702228	0.175669
P40224	Stromal cell-derived factor 1	Cxcl12	2.196	0.511684	0.870463	31.429	0.373901	0.511274
P40237	CD82 antigen	Cd82	0.947	0.915824	1	1.355	0.9571	0.979025
P40240	CD9 antigen	Cd9	0.748	0.35573	0.849365	1.532	0.4828	0.611544
P40336	Vacuolar protein sorting-associated protein 26A	Vps26a	0.912	0.767619	0.958642	1.141	0.356474	0.501666
P40338	von Hippel-Lindau disease tumor suppressor	Vhl	0.934	0.78535	0.963413	0.938	0.379574	0.516658
P40630	Transcription factor A, mitochondrial	Tfam	1.141	0.53141	0.872022	0.719	0.101536	0.224257
P40645	Transcription factor SOX-6	Sox6	1.173	0.305778	0.849365	0.078	0.00127289	0.0120562
P40646	Transcription factor SOX-7	Sox7	0.876	0.668745	0.919086	0.006	1.28E-05	0.000536409
P40694	DNA-binding protein SMUBP-2	Ighmbp2	0.321	0.438755	0.858638	0.418	0.0147764	0.0644965
P41105	60S ribosomal protein L28	Rpl28	0.621	0.358382	0.849365	0.639	0.245734	0.389263
P41133	DNA-binding protein inhibitor ID-3	Id3	0.109	0.373901	0.849365	21.684	0.116843	0.239587
P41216	Long-chain-fatty-acid--CoA ligase 1	Acsl1	0.823	0.201687	0.849365	0.766	0.0301877	0.101345
P41230	Lysine-specific demethylase 5C	Kdm5c	1.494	0.794563	0.968317	1.066	0.922197	0.95929
P41233	Phospholipid-transporting ATPase ABCA1	Abca1	2.074	0.451857	0.85918	0.232	0.0128709	0.0585768
P41234	ATP-binding cassette sub-family A member 2	Abca2	0.563	0.369584	0.849365	0.252	0.0564054	0.151785
P41241	Tyrosine-protein kinase CSK	Csk	0.934	0.888378	1	0.946	0.718738	0.811564
P41245	Matrix metalloproteinase-9	Mmp9	1.175	0.9348	1	5073.28	8.41E-07	9.58E-05
P41539	Protachykinin-1	Tac1	65.888	0.373901	0.849365	1.501	0.552272	0.671149
P41778	Pre-B-cell leukemia transcription factor 1	Pbx1	4.335	0.0922369	0.809916	0.41	0.493398	0.620194
P42082	T-lymphocyte activation antigen CD86	Cd86	2.985	0.224817	0.849365	1.621	0.0304967	0.101828
P42125	Enoyl-CoA delta isomerase 1, mitochondrial	Eci1	1.038	0.558945	0.881958	0.772	0.0187763	0.0756131
P42128	Forkhead box protein K1	Foxk1	1.128	0.0394077	0.809782	0.914	0.926684	0.961756
P42208	Septin-2	Septin2	0.728	0.450091	0.858638	2.669	0.108157	0.234502
P42209	Septin-1	Septin1	66.823	0.373901	0.849365	0.008	0.000313763	0.00480223
P42225	Signal transducer and activator of transcription 1	Stat1	1.515	0.0665708	0.809916	22.971	5.38E-05	0.00144991
P42227	Signal transducer and activator of transcription 3	Stat3	0.703	0.074585	0.809916	3.046	0.000179522	0.00329939
P42230	Signal transducer and activator of transcription 5A	Stat5a	0.765	0.149337	0.823553	0.677	0.0147189	0.0643432
P42232	Signal transducer and activator of transcription 5B	Stat5b	1.206	0.367687	0.849365	0.536	8.53E-05	0.00196046
P42337	Phosphatidylinositol 4,5-bisphosphate 3-kinase catalytic subunit alpha isoform	Pik3ca	0.838	0.137126	0.819833	0.729	0.249356	0.393079
P42567	Epidermal growth factor receptor substrate 15	Eps15	0.811	0.174098	0.843438	0.755	0.155991	0.286874
P42669	Transcriptional activator protein Pur-alpha	Pura	0.915	0.870414	1	0.46	0.134758	0.260169
P42703	Leukemia inhibitory factor receptor	Lifr	0.838	0.553159	0.880433	0.689	0.211867	0.353302
P42859	Huntingtin	Htt	0.466	0.00289159	0.293853	0.978	0.991104	0.998851
P42932	T-complex protein 1 subunit theta	Cct8	0.928	0.279523	0.849365	1.094	0.203265	0.343718
P43023	Cytochrome c oxidase subunit 6A2, mitochondrial	Cox6a2	0.982	0.898975	1	1.233	0.742122	0.831334
P43024	Cytochrome c oxidase subunit 6A1, mitochondrial	Cox6a1	0.979	0.852222	0.993296	1.313	0.62807	0.735231
P43025	Tetranectin	Clec3b	1.141	0.421037	0.856332	0.999	0.94288	0.972373
P43135	COUP transcription factor 2	Nr2f2	0.593	0.31959	0.849365	1.724	0.172274	0.306635
P43136	Nuclear receptor subfamily 2 group F member 6	Nr2f6	0.44	0.21935	0.849365	0.426	0.0695174	0.174359
P43247	DNA mismatch repair protein Msh2	Msh2	1.633	0.65824	0.917817	0.721	0.0199876	0.0785141
P43274	Histone H1.4	H1-4	0.946	0.582045	0.887909	0.869	0.0664439	0.169014
P43275	Histone H1.1	H1-1	0.862	0.574	0.885985	0.838	0.617338	0.726612
P43276	Histone H1.5	H1-5	0.987	0.879124	1	1.053	0.703297	0.799563
P43277	Histone H1.3	H1-3	1.002	0.930926	1	1.168	0.132888	0.257737
P43346	Deoxycytidine kinase	Dck	0.602	0.245917	0.849365	8.815	0.00074578	0.00831232
P43406	Integrin alpha-V	Itgav	1.143	0.669056	0.919086	0.922	0.622227	0.73047
P43680	Transcription factor SOX-18	Sox18	1.333	0.205659	0.849365	0.472	0.278745	0.423983
P43883	Perilipin-2	Plin2	1.167	0.45611	0.860894	2.943	0.000726736	0.00813154
P45376	Aldo-keto reductase family 1 member B1	Akr1b1	0.959	0.647918	0.913965	0.506	0.00427768	0.0273303
P45377	Aldose reductase-related protein 2	Akr1b8	1.045	0.307019	0.849365	0.762	0.489575	0.616734
P45481	Histone lysine acetyltransferase CREBBP	Crebbp	1.411	0.00559286	0.44074	1.012	0.845823	0.909186
P45591	Cofilin-2	Cfl2	0.765	0.0458561	0.809916	0.736	0.26723	0.412194
P45700	Mannosyl-oligosaccharide 1,2-alpha-mannosidase IA	Man1a1	1.368	0.180123	0.847057	0.843	0.859958	0.919557
P45878	Peptidyl-prolyl cis-trans isomerase FKBP2	Fkbp2	1.018	0.91322	1	1.553	0.0151332	0.0656557
P45952	Medium-chain specific acyl-CoA dehydrogenase, mitochondrial	Acadm	1.023	0.996175	1	0.595	0.00180221	0.0152324
P46061	Ran GTPase-activating protein 1	Rangap1	0.932	0.528038	0.872022	1.37	0.100585	0.222841
P46062	Signal-induced proliferation-associated protein 1	Sipa1	0.858	0.728871	0.941826	0.496	0.00194602	0.0160245
P46096	Synaptotagmin-1	Syt1	1.137	0.986412	1	3.169	0.112169	0.239587
P46097	Synaptotagmin-2	Syt2	0.349	0.283596	0.849365	0.694	0.411072	0.547191
P46412	Glutathione peroxidase 3	Gpx3	1.758	0.0838176	0.809916	0.989	0.782407	0.862166
P46460	Vesicle-fusing ATPase	Nsf	0.907	0.311299	0.849365	1.201	0.00928104	0.0465832
P46467	Vacuolar protein sorting-associated protein 4B	Vps4b	0.916	0.576753	0.885985	1.27	0.0689571	0.173335
P46471	26S proteasome regulatory subunit 7	Psmc2	0.905	0.351759	0.849365	0.935	0.46672	0.596733
P46638	Ras-related protein Rab-11B	Rab11b	0.896	0.480525	0.864725	1.514	0.0911489	0.208513
P46656	Adrenodoxin, mitochondrial	Fdx1	1.233	0.0520028	0.809916	0.756	0.0819747	0.194244
P46660	Alpha-internexin	Ina	0.955	0.534675	0.873396	1.085	0.888811	0.937887
P46662	Merlin	Nf2	0.794	0.549456	0.880131	1.104	0.52084	0.643544
P46664	Adenylosuccinate synthetase isozyme 2	Adss2	0.786	0.0758702	0.809916	1.998	0.00217798	0.0173555
P46718	Programmed cell death protein 2	Pdcd2	0.9	0.748945	0.950978	0.55	0.0936746	0.212378
P46735	Unconventional myosin-Ib	Myo1b	0.841	0.0734051	0.809916	0.762	0.0226293	0.0844552
P46737	Lys-63-specific deubiquitinase BRCC36	Brcc3	0.79	0.454685	0.860366	0.403	0.0108036	0.0517879
P46935	E3 ubiquitin-protein ligase NEDD4	Nedd4	0.922	0.568958	0.885985	0.879	0.0608006	0.158957
P46938	Transcriptional coactivator YAP1	Yap1	1.104	0.672205	0.919086	0.626	0.00407152	0.0264037
P46978	Dolichyl-diphosphooligosaccharide--protein glycosyltransferase subunit STT3A	Stt3a	0.893	0.627337	0.90379	0.821	0.488503	0.615923
P47199	Quinone oxidoreductase	Cryz	0.838	0.111637	0.809916	0.955	0.841236	0.90606
P47226	Testin	Tes	0.114	0.367008	0.849365	2.316	0.0343235	0.110794
P47239	Paired box protein Pax-7	Pax7	0.626	0.665161	0.919086	0.937	0.926078	0.961549
P47708	Rabphilin-3A	Rph3a	0.815	0.974328	1	0.014	2.30E-06	0.000182319
P47713	Cytosolic phospholipase A2	Pla2g4a	0.801	0.503648	0.868127	0.997	0.966024	0.983679
P47738	Aldehyde dehydrogenase, mitochondrial	Aldh2	0.962	0.861271	0.997949	1.217	0.095311	0.214488
P47740	Aldehyde dehydrogenase family 3 member A2	Aldh3a2	0.755	0.265852	0.849365	1.087	0.325007	0.471675
P47753	F-actin-capping protein subunit alpha-1	Capza1	0.654	0.185767	0.847704	0.919	0.794297	0.870538
P47754	F-actin-capping protein subunit alpha-2	Capza2	0.741	0.00870714	0.532794	0.691	0.000329086	0.00489583
P47757	F-actin-capping protein subunit beta	Capzb	1.2	0.404256	0.853868	0.81	0.162536	0.29425
P47758	Signal recognition particle receptor subunit beta	Srprb	1.088	0.550558	0.880294	0.883	0.147982	0.276741
P47791	Glutathione reductase, mitochondrial	Gsr	0.717	0.224285	0.849365	2.468	0.00905275	0.0457564
P47802	Metaxin-1	Mtx1	1.101	0.387757	0.849725	0.981	0.797653	0.872941
P47809	Dual specificity mitogen-activated protein kinase kinase 4	Map2k4	0.812	0.389565	0.849945	0.987	0.974518	0.988595
P47811	Mitogen-activated protein kinase 14	Mapk14	1.051	0.689706	0.925549	0.725	0.0183318	0.0745143
P47856	Glutamine--fructose-6-phosphate aminotransferase [isomerizing] 1	Gfpt1	0.949	0.722009	0.938917	0.782	0.115476	0.239587
P47857	ATP-dependent 6-phosphofructokinase, muscle type	Pfkm	1.1	0.251613	0.849365	0.587	0.000226025	0.00382825
P47876	Insulin-like growth factor-binding protein 1	Igfbp1	0.059	0.373901	0.849365	2058.66	1.27E-05	0.000536409
P47877	Insulin-like growth factor-binding protein 2	Igfbp2	0.448	0.536488	0.873779	15.053	0.373901	0.511274
P47878	Insulin-like growth factor-binding protein 3	Igfbp3	2.957	0.134453	0.819833	4.866	0.00274096	0.0202709
P47879	Insulin-like growth factor-binding protein 4	Igfbp4	2.24	0.211804	0.849365	3.688	0.0932912	0.211731
P47880	Insulin-like growth factor-binding protein 6	Igfbp6	0.793	0.5684	0.885985	0.28	0.00230496	0.0180673
P47911	60S ribosomal protein L6	Rpl6	0.905	0.342579	0.849365	0.734	0.015977	0.068423
P47915	60S ribosomal protein L29	Rpl29	1.407	0.530754	0.872022	0.556	0.294836	0.440089
P47930	Fos-related antigen 2	Fosl2	0.934	0.456941	0.860894	9.631	0.0057128	0.0331412
P47931	Follistatin	Fst	0.057	0.373901	0.849365	0.715	0.553081	0.671849
P47934	Carnitine O-acetyltransferase	Crat	1.133	0.308575	0.849365	0.637	0.0826057	0.195385
P47941	Crk-like protein	Crkl	1.06	0.878618	1	0.588	0.013362	0.0601151
P47955	60S acidic ribosomal protein P1	Rplp1	1.815	0.743789	0.948648	1.228	0.963199	0.982652
P47962	60S ribosomal protein L5	Rpl5	0.927	0.558501	0.881899	0.92	0.494194	0.620743
P47963	60S ribosomal protein L13	Rpl13	0.904	0.132375	0.819011	0.934	0.00114053	0.0110324
P47964	60S ribosomal protein L36	Rpl36	0.796	0.307894	0.849365	0.825	0.202171	0.342222
P47968	Ribose-5-phosphate isomerase	Rpia	1.496	0.0690805	0.809916	1.855	0.075269	0.184035
P48024	Eukaryotic translation initiation factor 1	Eif1	0.013	0.126992	0.813872	3.345	0.462769	0.592822
P48025	Tyrosine-protein kinase SYK	Syk	1.914	0.217481	0.849365	4.665	0.00287737	0.0209215
P48036	Annexin A5	Anxa5	0.876	0.112957	0.809916	1.454	0.00269478	0.0200668
P48193	Protein 4.1	Epb41	1.139	0.630659	0.905832	1.194	0.222565	0.364662
P48356	Leptin receptor	Lepr	0.817	0.953065	1	13.218	0.373901	0.511274
P48377	MHC class II regulatory factor RFX1	Rfx1	0.827	0.432827	0.858638	0.545	0.0286067	0.0983697
P48379	DNA-binding protein RFX2	Rfx2	0.849	0.468107	0.86266	0.342	0.231623	0.374042
P48410	ATP-binding cassette sub-family D member 1	Abcd1	0.028	1.94E-06	0.00211709	1.474	0.950621	0.975928
P48428	Tubulin-specific chaperone A	Tbca	1.097	0.525581	0.872022	1.048	0.55959	0.677754
P48437	Prospero homeobox protein 1	Prox1	5.08	0.0293507	0.793859	0.076	0.0387202	0.119837
P48441	Alpha-L-iduronidase	Idua	0.825	0.45254	0.85918	1.22	0.604066	0.715756
P48453	Serine/threonine-protein phosphatase 2B catalytic subunit beta isoform	Ppp3cb	1.046	0.753718	0.953087	0.718	0.0557847	0.151103
P48678	Prelamin-A/C	Lmna	1.018	0.983741	1	0.875	0.360176	0.505969
P48722	Heat shock 70 kDa protein 4L	Hspa4l	1.066	0.932463	1	0.983	0.904762	0.948324
P48725	Pericentrin	Pcnt	0.797	0.0351756	0.801765	0.325	0.000538247	0.00666019
P48755	Fos-related antigen 1	Fosl1	1			96.766	2.32E-07	4.05E-05
P48758	Carbonyl reductase [NADPH] 1	Cbr1	0.822	0.248662	0.849365	0.818	0.123315	0.245834
P48759	Pentraxin-related protein PTX3	Ptx3	3.001	0.0432193	0.809916	288.299	3.98E-07	5.55E-05
P48771	Cytochrome c oxidase subunit 7A2, mitochondrial	Cox7a2	1.398	0.227304	0.849365	0.857	0.298347	0.443338
P48774	Glutathione S-transferase Mu 5	Gstm5	0.728	0.163172	0.83126	0.713	0.04403	0.129681
P48962	ADP/ATP translocase 1	Slc25a4	0.995	0.940241	1	0.574	0.00352002	0.0239983
P48999	Polyunsaturated fatty acid 5-lipoxygenase	Alox5	1.968	0.0426548	0.809916	5.726	0.00719438	0.0389136
P49025	Citron Rho-interacting kinase	Cit	1			0.571	0.340783	0.487123
P49070	Guided entry of tail-anchored proteins factor CAMLG	Camlg	0.157	0.416418	0.854236	0.609	0.193561	0.333064
P49117	Nuclear receptor subfamily 2 group C member 2	Nr2c2	1.586	0.2946	0.849365	0.998	0.81722	0.889509
P49135	General transcription and DNA repair factor IIH helicase subunit XPB	Ercc3	1.927	0.405301	0.853868	1.378	0.106193	0.231582
P49138	MAP kinase-activated protein kinase 2	Mapkapk2	0.754	0.214033	0.849365	0.984	0.848135	0.910878
P49182	Heparin cofactor 2	Serpind1	0.708	0.492931	0.865626	2.608	0.00172158	0.0148233
P49222	Protein 4.2	Epb42	1.368	0.365964	0.849365	1.016	0.917928	0.956509
P49282	Natural resistance-associated macrophage protein 2	Slc11a2	1.578	0.918482	1	1.134	0.624943	0.732429
P49290	Eosinophil peroxidase	Epx	1.203	0.540346	0.876467	12.664	0.000322475	0.00486133
P49300	C-type lectin domain family 10 member A	Clec10a	1.187	0.364324	0.849365	0.671	0.0908636	0.208081
P49312	Heterogeneous nuclear ribonucleoprotein A1	Hnrnpa1	1.081	0.467442	0.86266	1.035	0.660751	0.763963
P49442	Inositol polyphosphate 1-phosphatase	Inpp1	0.917	0.668915	0.919086	1.835	0.0137832	0.061561
P49443	Protein phosphatase 1A	Ppm1a	1.155	0.0486923	0.809916	1.096	0.595628	0.708488
P49446	Receptor-type tyrosine-protein phosphatase epsilon	Ptpre	1.527	0.482709	0.864725	1.954	0.0153924	0.0663469
P49452	Centromere protein C	Cenpc	0.789	0.958802	1	0.882	0.452274	0.583734
P49586	Choline-phosphate cytidylyltransferase A	Pcyt1a	0.824	0.124717	0.809916	0.559	0.0262944	0.0929341
P49615	Cyclin-dependent-like kinase 5	Cdk5	0.541	0.0876481	0.809916	0.502	0.0129071	0.0586538
P49710	Hematopoietic lineage cell-specific protein	Hcls1	1.665	0.0581827	0.809916	5.374	0.000320044	0.00484158
P49717	DNA replication licensing factor MCM4	Mcm4	0.991	0.944047	1	0.868	0.974939	0.988905
P49718	DNA replication licensing factor MCM5	Mcm5	0.859	0.392693	0.85025	1.324	0.029295	0.0996652
P49722	Proteasome subunit alpha type-2	Psma2	0.957	0.801117	0.971372	0.834	0.459759	0.589998
P49769	Presenilin-1	Psen1	1.075	0.711632	0.935564	0.979	0.845818	0.909186
P49813	Tropomodulin-1	Tmod1	0.42	0.129502	0.817594	1.728	0.278615	0.423876
P49817	Caveolin-1	Cav1	1.149	0.424867	0.857422	0.642	0.0020164	0.0164301
P49919	Cyclin-dependent kinase inhibitor 1C	Cdkn1c	1.513	0.00328747	0.322695	0.154	0.000341251	0.00499615
P49935	Pro-cathepsin H	Ctsh	0.964	0.688407	0.925361	0.65	0.241342	0.384495
P49962	Signal recognition particle 9 kDa protein	Srp9	1.187	0.456127	0.860894	0.461	0.0178217	0.0731673
P50096	Inosine-5'-monophosphate dehydrogenase 1	Impdh1	0.736	0.166983	0.833886	0.495	0.100185	0.222125
P50114	Protein S100-B	S100b	0.928	0.467469	0.86266	0.795	0.782743	0.862166
P50136	2-oxoisovalerate dehydrogenase subunit alpha, mitochondrial	Bckdha	0.675	0.0604034	0.809916	0.497	0.0346659	0.111442
P50153	Guanine nucleotide-binding protein G(I)/G(S)/G(O) subunit gamma-4	Gng4	1.786	0.35553	0.849365	1.375	0.407772	0.544258
P50171	(3R)-3-hydroxyacyl-CoA dehydrogenase	Hsd17b8	1.093	0.57482	0.885985	0.976	0.709269	0.803497
P50172	Corticosteroid 11-beta-dehydrogenase isozyme 1	Hsd11b1	0.58	0.940521	1	2359.81	1.50E-07	3.13E-05
P50247	Adenosylhomocysteinase	Ahcy	0.979	0.816938	0.977519	0.796	0.00100964	0.0102003
P50285	Dimethylaniline monooxygenase [N-oxide-forming] 1	Fmo1	0.989	0.830487	0.982527	0.84	0.249136	0.392951
P50295	Arylamine N-acetyltransferase 2	Nat2	0.63	0.24092	0.849365	1.428	0.945595	0.973778
P50396	Rab GDP dissociation inhibitor alpha	Gdi1	0.935	0.648198	0.913965	0.937	0.449367	0.581514
P50427	Steryl-sulfatase	Sts	0.923	0.593176	0.893279	1.084	0.602054	0.713869
P50428	Arylsulfatase A	Arsa	1.168	0.0854915	0.809916	1.268	0.288009	0.433948
P50429	Arylsulfatase B	Arsb	1.374	0.665998	0.919086	4.221	0.0627372	0.162398
P50431	Serine hydroxymethyltransferase, cytosolic	Shmt1	0.886	0.295109	0.849365	0.675	0.0188768	0.0757705
P50462	Cysteine and glycine-rich protein 3	Csrp3	0.699	0.0780601	0.809916	0.7	0.220677	0.362881
P50481	LIM/homeobox protein Lhx3	Lhx3	139.135	0.373901	0.849365	1045.56	7.17E-06	0.000370499
P50516	V-type proton ATPase catalytic subunit A	Atp6v1a	1.027	0.946387	1	1.087	0.291749	0.437632
P50518	V-type proton ATPase subunit E 1	Atp6v1e1	0.609	0.592712	0.892915	5.01	0.0499466	0.140002
P50543	Protein S100-A11	S100a11	0.988	0.994959	1	2.7	0.108908	0.235129
P50544	Very long-chain specific acyl-CoA dehydrogenase, mitochondrial	Acadvl	1.014	0.998926	1	0.828	0.0164233	0.0695412
P50580	Proliferation-associated protein 2G4	Pa2g4	0.991	0.84996	0.991218	0.83	0.249417	0.393079
P50608	Fibromodulin	Fmod	1.561	0.0505523	0.809916	0.639	0.33344	0.480524
P50752	Troponin T, cardiac muscle	Tnnt2	2.309	0.0513166	0.809916	0.701	0.907166	0.949945
P51125	Calpastatin	Cast	1.061	0.549496	0.880131	0.839	0.22306	0.365131
P51141	Segment polarity protein dishevelled homolog DVL-1	Dvl1	0.768	0.376248	0.849365	1.067	0.470721	0.600515
P51150	Ras-related protein Rab-7a	Rab7a	0.886	0.366042	0.849365	0.816	0.107574	0.233532
P51163	Uroporphyrinogen-III synthase	Uros	0.896	0.293025	0.849365	0.309	0.00111809	0.0109008
P51174	Long-chain specific acyl-CoA dehydrogenase, mitochondrial	Acadl	0.784	0.0987619	0.809916	1.36	0.0102412	0.0502062
P51175	Protoporphyrinogen oxidase	Ppox	0.95	0.81421	0.97646	1.308	0.215151	0.356577
P51410	60S ribosomal protein L9	Rpl9	1.117	0.224693	0.849365	1.016	0.774647	0.856774
P51432	1-phosphatidylinositol 4,5-bisphosphate phosphodiesterase beta-3	Plcb3	0.927	0.553301	0.880433	1.908	0.0221142	0.083198
P51437	Cathelicidin antimicrobial peptide	Camp	1			11.298	0.0851939	0.199486
P51569	Alpha-galactosidase A	Gla	0.497	0.154581	0.826377	2.013	0.0355643	0.113443
P51612	DNA repair protein complementing XP-C cells homolog	Xpc	0.003	0.342301	0.849365	22.97	0.860288	0.919557
P51637	Caveolin-3	Cav3	1.594	0.361244	0.849365	1.366	0.935962	0.967209
P51642	Ciliary neurotrophic factor	Cntf	0.709	0.176892	0.846341	0.959	0.767507	0.851274
P51655	Glypican-4	Gpc4	1.029	0.767979	0.958642	0.438	0.00183362	0.0153699
P51660	Peroxisomal multifunctional enzyme type 2	Hsd17b4	1.068	0.674368	0.919281	0.761	0.0771257	0.186771
P51661	Corticosteroid 11-beta-dehydrogenase isozyme 2	Hsd11b2	1.31	0.213262	0.849365	4.662	0.189756	0.328348
P51667	Myosin regulatory light chain 2, ventricular/cardiac muscle isoform	Myl2	0.977	0.813819	0.97646	0.77	0.116735	0.239587
P51670	C-C motif chemokine 9	Ccl9	30.351	0.373901	0.849365	1021.71	3.97E-09	5.29E-06
P51791	H(+)/Cl(-) exchange transporter 3	Clcn3	1.302	0.228407	0.849365	0.581	0.122765	0.245132
P51829	Adenylate cyclase type 7	Adcy7	0.625	0.573524	0.885985	0.404	0.0245324	0.0888144
P51830	Adenylate cyclase type 9	Adcy9	1.102	0.903088	1	0.476	0.0318345	0.105117
P51855	Glutathione synthetase	Gss	0.864	0.175348	0.844823	0.76	0.0253948	0.0907946
P51859	Hepatoma-derived growth factor	Hdgf	0.699	0.0263845	0.759847	0.537	0.0397476	0.121622
P51863	V-type proton ATPase subunit d 1	Atp6v0d1	0.968	0.771347	0.959773	1.53	0.0025348	0.0192913
P51880	Fatty acid-binding protein, brain	Fabp7	0.857	0.81684	0.977519	2.217	0.000433485	0.00576127
P51881	ADP/ATP translocase 2	Slc25a5	1.106	0.540086	0.876434	1.301	0.134885	0.260169
P51908	C->U-editing enzyme APOBEC-1	Apobec1	1			352.645	2.28E-05	0.000808498
P51910	Apolipoprotein D	Apod	1.386	0.172088	0.838406	37.436	8.56E-07	9.61E-05
P51912	Neutral amino acid transporter B(0)	Slc1a5	0.985	0.892908	1	1.533	0.343032	0.489145
P51942	Cartilage matrix protein	Matn1	2.487	0.708349	0.933674	211.101	0.0132443	0.0597097
P51943	Cyclin-A2	Ccna2	1551.99	0.373901	0.849365	0.658	0.872874	0.926617
P51949	CDK-activating kinase assembly factor MAT1	Mnat1	0.348	0.25946	0.849365	1.392	0.294071	0.439531
P51954	Serine/threonine-protein kinase Nek1	Nek1	0.454	0.0715593	0.809916	0.282	0.00869102	0.0444482
P52196	Thiosulfate sulfurtransferase	Tst	1.091	0.450305	0.858638	0.647	0.000623367	0.00736132
P52293	Importin subunit alpha-1	Kpna2	1.137	0.511602	0.870463	1.576	0.121698	0.24395
P52332	Tyrosine-protein kinase JAK1	Jak1	0.696	0.0665505	0.809916	1.092	0.592495	0.706182
P52430	Serum paraoxonase/arylesterase 1	Pon1	0.695	0.410373	0.853868	1.164	0.114579	0.239587
P52431	DNA polymerase delta catalytic subunit	Pold1	1.492	0.303656	0.849365	1.53	0.0664667	0.169014
P52432	DNA-directed RNA polymerases I and III subunit RPAC1	Polr1c	0.904	0.406257	0.853868	1.122	0.49105	0.618232
P52479	Ubiquitin carboxyl-terminal hydrolase 10	Usp10	0.766	0.0556841	0.809916	0.593	0.0807685	0.192304
P52480	Pyruvate kinase PKM	Pkm	1.087	0.0156426	0.662356	0.751	0.0212732	0.0814531
P52482	Ubiquitin-conjugating enzyme E2 E1	Ube2e1	1.25	0.567304	0.885985	5.937	0.0791608	0.189865
P52503	NADH dehydrogenase [ubiquinone] iron-sulfur protein 6, mitochondrial	Ndufs6	1.274	0.278636	0.849365	0.691	0.0357135	0.113709
P52623	Uridine-cytidine kinase 1	Uck1	0.69	0.0536938	0.809916	0.683	0.0553496	0.150254
P52624	Uridine phosphorylase 1	Upp1	1.1	0.657276	0.917817	8.297	0.00153232	0.0136403
P52633	Signal transducer and transcription activator 6	Stat6	1.114	0.432372	0.858638	1.466	0.212161	0.353657
P52734	FYVE, RhoGEF and PH domain-containing protein 1	Fgd1	0.767	0.661591	0.919086	0.497	0.380281	0.517302
P52760	2-iminobutanoate/2-iminopropanoate deaminase	Rida	1.362	0.0202295	0.725071	0.564	0.129054	0.252553
P52793	Ephrin-A1	Efna1	0.493	0.162976	0.83126	2.316	0.696456	0.79398
P52795	Ephrin-B1	Efnb1	2.468	0.279991	0.849365	0.003	1.27E-05	0.000536409
P52800	Ephrin-B2	Efnb2	0.87	0.794847	0.968521	0.57	0.182335	0.318652
P52825	Carnitine O-palmitoyltransferase 2, mitochondrial	Cpt2	1.09	0.630876	0.905832	0.882	0.404986	0.541947
P52840	Sulfotransferase 1A1	Sult1a1	0.612	0.211527	0.849365	1.342	0.0141956	0.0627861
P52850	Bifunctional heparan sulfate N-deacetylase/N-sulfotransferase 2	Ndst2	0.818	0.550617	0.880294	3.886	0.000622742	0.00736132
P52875	Transmembrane protein 165	Tmem165	0.687	0.96677	1	0.002	2.46E-05	0.000848794
P52912	Nucleolysin TIA-1	Tia1	1.142	0.671704	0.919086	5.779	0.414551	0.550482
P52927	High mobility group protein HMGI-C	Hmga2	4.165	0.461328	0.861984	0.135	0.142497	0.269581
P52955	Transcription factor LBX1	Lbx1	43.858	0.000250507	0.0527776	0.029	0.116659	0.239587
P53026	60S ribosomal protein L10a	Rpl10a	0.726	0.0171132	0.688922	0.682	0.000993535	0.0100494
P53349	Mitogen-activated protein kinase kinase kinase 1	Map3k1	0.364	0.492575	0.865626	0.219	0.0830484	0.196003
P53395	Lipoamide acyltransferase component of branched-chain alpha-keto acid dehydrogenase complex, mitochondrial	Dbt	1.049	0.669939	0.919086	3.996	0.338172	0.48472
P53564	Homeobox protein cut-like 1	Cux1	1.205	0.317132	0.849365	0.93	0.23721	0.380647
P53569	CCAAT/enhancer-binding protein zeta	Cebpz	1.113	0.644395	0.911842	1.396	0.484243	0.612699
P53612	Geranylgeranyl transferase type-2 subunit beta	Rabggtb	0.92	0.0334648	0.80087	0.476	0.0888154	0.204895
P53657	Pyruvate kinase PKLR	Pklr	1.209	0.64323	0.911304	0.829	0.448753	0.580898
P53668	LIM domain kinase 1	Limk1	0.67	0.332788	0.849365	1.479	0.463857	0.594051
P53690	Matrix metalloproteinase-14	Mmp14	1.311	0.0753397	0.809916	1.51	0.00888012	0.044997
P53702	Holocytochrome c-type synthase	Hccs	0.892	0.0348333	0.801765	1.006	0.989459	0.997917
P53762	Aryl hydrocarbon receptor nuclear translocator	Arnt	1.898	0.275985	0.849365	0.436	0.00327707	0.0229954
P53798	Squalene synthase	Fdft1	1.112	0.990286	1	1.491	0.274433	0.41979
P53810	Phosphatidylinositol transfer protein alpha isoform	Pitpna	1.145	0.0572665	0.809916	0.989	0.959642	0.980296
P53811	Phosphatidylinositol transfer protein beta isoform	Pitpnb	1.062	0.626815	0.90379	1.112	0.796528	0.871958
P53986	Monocarboxylate transporter 1	Slc16a1	0.944	0.598734	0.895365	1.193	0.153965	0.284421
P53994	Ras-related protein Rab-2A	Rab2a	0.961	0.808741	0.974285	0.722	0.0435298	0.128727
P53995	Anaphase-promoting complex subunit 1	Anapc1	0.804	0.051097	0.809916	0.635	0.0455526	0.132709
P53996	Cellular nucleic acid-binding protein	Cnbp	0.942	0.826927	0.981242	0.504	0.0287495	0.0986253
P54071	Isocitrate dehydrogenase [NADP], mitochondrial	Idh2	0.771	0.0420866	0.809916	1.096	0.376178	0.513208
P54099	DNA polymerase subunit gamma-1	Polg	0.439	0.0636158	0.809916	1.275	0.374812	0.511954
P54103	DnaJ homolog subfamily C member 2	Dnajc2	1.611	0.207079	0.849365	1.623	0.0296525	0.100289
P54116	Stomatin	Stom	1.056	0.843553	0.988819	1.233	0.182622	0.319006
P54227	Stathmin	Stmn1	1.181	0.102224	0.809916	0.672	0.000119913	0.00241448
P54254	Ataxin-1	Atxn1	0.865	0.500101	0.86675	0.253	0.0334103	0.108823
P54265	Myotonin-protein kinase	Dmpk	1.675	0.0287782	0.78656	0.296	0.00263075	0.0197603
P54276	DNA mismatch repair protein Msh6	Msh6	0.642	0.360507	0.849365	0.545	0.139855	0.266446
P54310	Hormone-sensitive lipase	Lipe	0.856	0.279317	0.849365	0.618	0.146489	0.274783
P54320	Elastin	Eln	0.959	0.689608	0.925549	0.487	0.03805	0.118527
P54728	UV excision repair protein RAD23 homolog B	Rad23b	1.373	0.0925839	0.809916	0.833	0.0767456	0.186383
P54729	NEDD8 ultimate buster 1	Nub1	0.772	0.365122	0.849365	2.975	0.140824	0.267526
P54731	FAS-associated factor 1	Faf1	1.188	0.458209	0.860998	0.451	0.0638764	0.164504
P54751	CMP-N-acetylneuraminate-beta-galactosamide-alpha-2,3-sialyltransferase 1	St3gal1	1.672	0.250006	0.849365	5.445	0.00290567	0.0210918
P54754	Ephrin type-B receptor 3	Ephb3	0.975	0.904508	1	0.708	0.00153866	0.0136598
P54761	Ephrin type-B receptor 4	Ephb4	0.851	0.617744	0.902805	0.827	0.374039	0.511274
P54763	Ephrin type-B receptor 2	Ephb2	1.393	0.48129	0.864725	0.741	0.594697	0.707672
P54775	26S proteasome regulatory subunit 6B	Psmc4	1.098	0.190022	0.849151	0.758	0.031101	0.103064
P54797	Transport and Golgi organization 2 homolog	Tango2	1.796	0.0367683	0.804129	0.601	0.183728	0.320421
P54818	Galactocerebrosidase	Galc	2.314	0.179361	0.847057	0.509	0.864959	0.922296
P54822	Adenylosuccinate lyase	Adsl	0.814	0.000194097	0.0465724	0.387	8.28E-06	0.000395181
P54823	Probable ATP-dependent RNA helicase DDX6	Ddx6	0.924	0.33556	0.849365	0.923	0.472752	0.602306
P54843	Transcription factor Maf	Maf	1.373	0.969188	1	0.235	0.43955	0.572502
P54869	Hydroxymethylglutaryl-CoA synthase, mitochondrial	Hmgcs2	0.634	0.205792	0.849365	2.35	0.0199841	0.0785141
P54923	[Protein ADP-ribosylarginine] hydrolase	Adprh	1.033	0.894641	1	1.013	0.786037	0.864556
P54987	Cis-aconitate decarboxylase	Acod1	0.12	0.373901	0.849365	166.956	0.00759063	0.0403992
P55002	Microfibrillar-associated protein 2	Mfap2	1.118	0.145078	0.823061	0.858	0.431721	0.565381
P55012	Solute carrier family 12 member 2	Slc12a2	0.768	0.0683533	0.809916	0.354	0.00333237	0.0232514
P55065	Phospholipid transfer protein	Pltp	2.107	0.188459	0.849151	3.462	0.0334994	0.108908
P55088	Aquaporin-4	Aqp4	0.858	0.305781	0.849365	0.317	0.00131566	0.0123262
P55096	ATP-binding cassette sub-family D member 3	Abcd3	1.257	0.357774	0.849365	0.617	0.00110081	0.0107931
P55097	Cathepsin K	Ctsk	0.709	0.394731	0.850721	0.335	0.12587	0.248815
P55194	SH3 domain-binding protein 1	Sh3bp1	0.921	0.847413	0.989143	2.291	0.000492581	0.00624804
P55200	Histone-lysine N-methyltransferase 2A	Kmt2a	0.176	0.744135	0.948758	0.381	0.227481	0.369775
P55258	Ras-related protein Rab-8A	Rab8a	1.026	0.941389	1	1.341	0.0571298	0.152997
P55264	Adenosine kinase	Adk	0.647	0.0773668	0.809916	0.648	0.0412229	0.12421
P55284	Cadherin-5	Cdh5	1.104	0.484716	0.864725	0.615	0.0295688	0.100151
P55288	Cadherin-11	Cdh11	1.2	0.588123	0.890306	1.337	0.310412	0.456476
P55302	Alpha-2-macroglobulin receptor-associated protein	Lrpap1	1.23	0.25341	0.849365	2.356	0.0069566	0.0378646
P55772	Ectonucleoside triphosphate diphosphohydrolase 1	Entpd1	0.929	0.810584	0.974912	1.81	0.0357751	0.11378
P55821	Stathmin-2	Stmn2	0.253	0.108113	0.809916	0.519	0.335183	0.482391
P55849	Desmocollin-1	Dsc1	1.389	0.450443	0.858638	244.976	0.116183	0.239587
P55850	Desmocollin-3	Dsc3	0.807	0.530509	0.872022	290.68	0.000206078	0.003618
P55937	Golgin subfamily A member 3	Golga3	0.878	0.411156	0.853868	0.657	0.00164781	0.0144212
P56135	ATP synthase subunit f, mitochondrial	Atp5mf	0.977	0.86259	0.998412	0.75	0.102067	0.225143
P56183	Ribosomal RNA processing protein 1 homolog A	Rrp1	1.041	0.742696	0.947904	0.793	0.114077	0.239587
P56212	cAMP-regulated phosphoprotein 19	Arpp19	1.276	0.0452661	0.809916	0.806	0.192728	0.332291
P56213	FAD-linked sulfhydryl oxidase ALR	Gfer	0.641	0.0904061	0.809916	0.441	0.0310909	0.103064
P56371	Ras-related protein Rab-4A	Rab4a	0.758	0.446861	0.858638	0.33	0.0346024	0.111324
P56375	Acylphosphatase-2	Acyp2	1.157	0.382422	0.849631	0.427	0.00801483	0.041845
P56376	Acylphosphatase-1	Acyp1	0.989	0.99734	1	0.539	0.00729872	0.0393057
P56379	ATP synthase subunit ATP5MJ, mitochondrial	Atp5mj	0.989	0.849854	0.991218	0.936	0.552149	0.671149
P56380	Bis(5'-nucleosyl)-tetraphosphatase [asymmetrical]	Nudt2	0.74	0.0770342	0.809916	0.677	0.0562916	0.151762
P56382	ATP synthase subunit epsilon, mitochondrial	Atp5f1e	0.975	0.652371	0.915944	1.004	0.739354	0.828883
P56387	Dynein light chain Tctex-type 3	Dynlt3	0.614	0.333845	0.849365	0.332	0.0112264	0.0532236
P56389	Cytidine deaminase	Cda	1.091	0.494014	0.866104	0.74	0.437899	0.57104
P56391	Cytochrome c oxidase subunit 6B1	Cox6b1	1.221	0.281167	0.849365	0.664	0.0226053	0.0844552
P56392	Cytochrome c oxidase subunit 7A1, mitochondrial	Cox7a1	1.149	0.836415	0.985804	1.197	0.554767	0.672951
P56393	Cytochrome c oxidase subunit 7B, mitochondrial	Cox7b	0.915	0.595565	0.894228	0.525	0.00754626	0.0402623
P56394	Cytochrome c oxidase copper chaperone	Cox17	1.968	0.0551187	0.809916	0.435	0.108415	0.234778
P56395	Cytochrome b5	Cyb5a	0.055	0.661465	0.919086	15.237	0.0496085	0.139567
P56399	Ubiquitin carboxyl-terminal hydrolase 5	Usp5	0.792	0.0110041	0.588868	1.1	0.425526	0.559734
P56477	Interferon regulatory factor 5	Irf5	1.481	0.943182	1	121.439	0.00507983	0.0307309
P56480	ATP synthase subunit beta, mitochondrial	Atp5f1b	1.096	0.193963	0.849365	0.791	0.00168257	0.0146217
P56501	Mitochondrial uncoupling protein 3	Ucp3	1.14	0.568355	0.885985	0.582	0.0618116	0.160628
P56528	ADP-ribosyl cyclase/cyclic ADP-ribose hydrolase 1	Cd38	0.871	0.387129	0.849725	2.457	0.00137993	0.0127485
P56542	Deoxyribonuclease-2-alpha	Dnase2	0.913	0.670829	0.919086	1.469	0.0653066	0.166894
P56546	C-terminal-binding protein 2	Ctbp2	1.114	0.609309	0.899253	1.118	0.666412	0.768728
P56564	Excitatory amino acid transporter 1	Slc1a3	1.364	0.274604	0.849365	0.854	0.79016	0.866945
P56565	Protein S100-A1	S100a1	41.728	0.373901	0.849365	0.003	0.125122	0.247836
P56567	Cystatin-A	Csta	1.168	0.587409	0.890284	71.178	0.133542	0.258294
P56671	Myc-associated zinc finger protein	Maz	1.104	0.244257	0.849365	0.632	0.130985	0.255226
P56695	Wolframin	Wfs1	1.316	0.25054	0.849365	1.228	0.131337	0.255574
P56812	Programmed cell death protein 5	Pdcd5	2.335	0.903116	1	1
P56873	Protein ZNRD2	Znrd2	0.984	0.977695	1	0.588	0.106338	0.231723
P56959	RNA-binding protein FUS	Fus	2.105	0.138001	0.819833	4.555	0.000607113	0.00723344
P56960	Exosome component 10	Exosc10	0.993	0.94229	1	0.397	0.000250624	0.00413937
P57080	Ubiquitin carboxyl-terminal hydrolase 25	Usp25	1.186	0.428225	0.858638	1.076	0.78064	0.860757
P57716	Nicastrin	Ncstn	0.806	0.321104	0.849365	1.918	0.00283577	0.0207061
P57722	Poly(rC)-binding protein 3	Pcbp3	0.777	0.339094	0.849365	0.918	0.845627	0.909186
P57724	Poly(rC)-binding protein 4	Pcbp4	0.468	0.811003	0.975281	0.783	0.313097	0.459654
P57746	V-type proton ATPase subunit D	Atp6v1d	1.162	0.472064	0.863758	0.633	0.0674562	0.170676
P57759	Endoplasmic reticulum resident protein 29	Erp29	0.94	0.469742	0.863758	1.272	0.0325347	0.106898
P57776	Elongation factor 1-delta	Eef1d	0.981	0.777184	0.962069	0.836	0.0882344	0.204111
P57780	Alpha-actinin-4	Actn4	1.214	0.29947	0.849365	1.018	0.844687	0.90853
P57784	U2 small nuclear ribonucleoprotein A'	Snrpa1	1.044	0.685833	0.925168	1.141	0.124679	0.24733
P57787	Monocarboxylate transporter 4	Slc16a3	1.086	0.706674	0.932801	0.749	0.244814	0.38802
P58006	Sestrin-1	Sesn1	0.728	0.446815	0.858638	0.494	0.494061	0.620666
P58021	Transmembrane 9 superfamily member 2	Tm9sf2	0.891	0.466358	0.86266	1.339	0.0291619	0.0994084
P58022	Lysyl oxidase homolog 2	Loxl2	0.684	0.306641	0.849365	0.954	0.540946	0.661479
P58044	Isopentenyl-diphosphate Delta-isomerase 1	Idi1	0.922	0.502008	0.867617	1.073	0.636151	0.741976
P58058	NAD kinase	Nadk	2.014	0.0915165	0.809916	6.194	0.000365069	0.00518662
P58059	28S ribosomal protein S21, mitochondrial	Mrps21	1.059	0.580203	0.887165	0.59	0.132896	0.257737
P58064	28S ribosomal protein S6, mitochondrial	Mrps6	0.719	0.181388	0.847057	0.609	0.023925	0.0870899
P58069	Ras GTPase-activating protein 2	Rasa2	0.472	0.417699	0.855605	3.882	0.407903	0.544333
P58137	Acyl-coenzyme A thioesterase 8	Acot8	1.804	0.33852	0.849365	3.029	0.239807	0.383106
P58158	Galactosylgalactosylxylosylprotein 3-beta-glucuronosyltransferase 3	B3gat3	2.109	0.27208	0.849365	1.582	0.164218	0.296388
P58242	Acid sphingomyelinase-like phosphodiesterase 3b	Smpdl3b	0.636	0.0205681	0.727627	1.464	0.127416	0.250425
P58252	Elongation factor 2	Eef2	1.043	0.53397	0.87241	0.68	0.0234993	0.0861773
P58269	Zinc finger protein DPF3	Dpf3	0.978	0.942409	1	0.015	0.0116692	0.0546035
P58281	Dynamin-like 120 kDa protein, mitochondrial	Opa1	1.01	0.868649	1	0.74	0.00990636	0.0490098
P58283	E3 ubiquitin-protein ligase RNF216	Rnf216	1.588	0.349038	0.849365	0.03	0.0142385	0.062944
P58334	Krueppel-like factor 16	Klf16	0.057	0.373901	0.849365	128.652	0.000134777	0.00264671
P58389	Serine/threonine-protein phosphatase 2A activator	Ptpa	1.72	0.127092	0.813872	0.962	0.43467	0.568116
P58391	Small conductance calcium-activated potassium channel protein 3	Kcnn3	1.371	0.361632	0.849365	0.574	0.16083	0.291982
P58404	Striatin-4	Strn4	1.345	0.295969	0.849365	0.385	0.0608358	0.158986
P58462	Forkhead box protein P1	Foxp1	1.633	0.284406	0.849365	1.254	0.807631	0.881975
P58466	Carboxy-terminal domain RNA polymerase II polypeptide A small phosphatase 1	Ctdsp1	0.876	0.422193	0.856346	1.138	0.86159	0.920389
P58468	Protein FAM207A	Fam207a	0.583	0.48814	0.864725	1.164	0.429032	0.562706
P58501	PAX3- and PAX7-binding protein 1	Paxbp1	0.543	0.184979	0.847122	0.946	0.920286	0.958109
P58544	BTB/POZ domain-containing protein 1	Btbd1	0.609	0.353501	0.849365	0.258	0.0747715	0.18359
P58681	Toll-like receptor 7	Tlr7	2.236	0.775885	0.961564	11.883	0.0287624	0.0986303
P58742	Aladin	Aaas	2.357	0.086427	0.809916	0.445	0.0494279	0.139235
P58749	Transmembrane 6 superfamily member 1	Tm6sf1	0.742	0.96432	1	0.005	0.129512	0.253174
P58771	Tropomyosin alpha-1 chain	Tpm1	0.865	0.655209	0.916863	1.858	0.00564517	0.0328746
P58801	Receptor-interacting serine/threonine-protein kinase 2	Ripk2	1.208	0.790539	0.966661	12.065	0.00193301	0.0159379
P58802	TBC1 domain family member 10A	Tbc1d10a	1.476	0.327656	0.849365	1.19	0.487167	0.614706
P58854	Gamma-tubulin complex component 3	Tubgcp3	0.874	0.541186	0.876467	0.978	0.763419	0.847938
P58871	182 kDa tankyrase-1-binding protein	Tnks1bp1	1.164	0.247205	0.849365	1.4	0.13082	0.255026
P58929	Glucocorticoid modulatory element-binding protein 2	Gmeb2	0.939	0.782805	0.963413	7.118	0.0778339	0.187942
P59016	Vacuolar protein sorting-associated protein 33B	Vps33b	0.564	0.00991053	0.570714	0.719	0.0564262	0.151794
P59017	Bcl-2-like protein 13	Bcl2l13	1.211	0.3525	0.849365	0.809	0.161493	0.29294
P59024	Peptidyl-prolyl cis-trans isomerase FKBP14	Fkbp14	0.921	0.625105	0.903725	1.309	0.199631	0.339785
P59041	DnaJ homolog subfamily C member 30, mitochondrial	Dnajc30	0.018	0.373901	0.849365	0.008	0.000261561	0.00423102
P59048	p53 and DNA damage-regulated protein 1	Pdrg1	0.665	0.17948	0.847057	0.293	0.20472	0.34503
P59108	Copine-2	Cpne2	0.69	0.0708373	0.809916	1.308	0.284036	0.429836
P59110	Sentrin-specific protease 1	Senp1	0.892	0.464564	0.86266	2.572	0.560026	0.678092
P59114	mRNA (2'-O-methyladenosine-N(6)-)-methyltransferase	Pcif1	1.13	0.572423	0.885985	1.34	0.0374243	0.117425
P59222	Scavenger receptor class F member 2	Scarf2	0.936	0.64993	0.914441	1.1	0.764721	0.849165
P59235	Nucleoporin Nup43	Nup43	0.749	0.471504	0.863758	0.92	0.666741	0.768933
P59279	Ras-related protein Rab-2B	Rab2b	4.988	0.347126	0.849365	6.077	0.405389	0.542234
P59281	Rho GTPase-activating protein 39	Arhgap39	139.528	0.124226	0.809916	0.285	0.797951	0.873046
P59325	Eukaryotic translation initiation factor 5	Eif5	0.79	0.194633	0.849365	0.802	0.0902375	0.206976
P59326	YTH domain-containing family protein 1	Ythdf1	1.491	0.0999523	0.809916	0.848	0.157754	0.288271
P59328	WD repeat and HMG-box DNA-binding protein 1	Wdhd1	0.007	0.000134192	0.0362234	3.179	0.00660488	0.0368038
P59384	A disintegrin and metalloproteinase with thrombospondin motifs 15	Adamts15	2.21	0.858274	0.996742	49.707	0.0111255	0.0529199
P59470	DNA-directed RNA polymerase III subunit RPC2	Polr3b	1.734	0.0233987	0.757235	0.539	0.00537252	0.0318517
P59481	VIP36-like protein	Lman2l	0.809	0.185773	0.847704	1.27	0.0570001	0.152814
P59672	Ankyrin repeat and SAM domain-containing protein 1A	Anks1a	0.817	0.219606	0.849365	0.816	0.418718	0.554228
P59708	Splicing factor 3B subunit 6	Sf3b6	0.871	0.289013	0.849365	0.951	0.305765	0.451767
P59729	Ras and Rab interactor 3	Rin3	0.789	0.326804	0.849365	0.547	0.114672	0.239587
P59759	Myocardin-related transcription factor B	Mrtfb	1.409	0.178985	0.8467	0.525	0.0165467	0.069874
P59764	Dedicator of cytokinesis protein 4	Dock4	0.32	0.467145	0.86266	0.451	0.0559109	0.151176
P59808	SAM and SH3 domain-containing protein 1	Sash1	0.962	0.908444	1	0.976	0.99871	1
P59900	EMILIN-3	Emilin3	1.128	0.46488	0.86266	1.04	0.624939	0.732429
P59913	Protein-L-isoaspartate O-methyltransferase domain-containing protein 1	Pcmtd1	1.617	0.252121	0.849365	0.652	0.192215	0.331672
P59941	NAD-dependent protein deacetylase sirtuin-6	Sirt6	2.104	0.154119	0.826377	0.692	0.89375	0.94103
P59997	Lysine-specific demethylase 2A	Kdm2a	1.526	0.627272	0.90379	0.654	0.309606	0.455834
P59999	Actin-related protein 2/3 complex subunit 4	Arpc4	0.811	0.164375	0.83155	1.604	0.00391064	0.0258061
P60060	Protein transport protein Sec61 subunit gamma	Sec61g	1.02	0.974745	1	0.831	0.497962	0.623661
P60122	RuvB-like 1	Ruvbl1	0.802	0.0112015	0.588868	1.096	0.193332	0.332868
P60202	Myelin proteolipid protein	Plp1	1.098	0.717164	0.937589	1.259	0.518033	0.640849
P60229	Eukaryotic translation initiation factor 3 subunit E	Eif3e	1.111	0.682586	0.924197	0.74	0.0717523	0.178513
P60335	Poly(rC)-binding protein 1	Pcbp1	0.775	0.0811427	0.809916	0.877	0.321775	0.468797
P60469	Liprin-alpha-3	Ppfia3	1.291	0.941174	1	15.674	0.35233	0.497369
P60487	Chronophin	Pdxp	0.873	0.435731	0.858638	0.749	0.196135	0.336087
P60521	Gamma-aminobutyric acid receptor-associated protein-like 2	Gabarapl2	1.335	0.212955	0.849365	0.426	0.00359441	0.0243709
P60603	Reactive oxygen species modulator 1	Romo1	1.837	0.230404	0.849365	0.367	0.0268977	0.0944097
P60605	Ubiquitin-conjugating enzyme E2 G2	Ube2g2	1.214	0.565606	0.885985	8.14	0.00285396	0.0207687
P60670	Nuclear protein localization protein 4 homolog	Nploc4	1.16	0.496221	0.86675	1.106	0.577509	0.693964
P63260	Actin, cytoplasmic 2	Actg1	1.266	0.364564	0.849365	1.628	0.106825	0.232489
P60762	Mortality factor 4-like protein 1	Morf4l1	1.483	0.107636	0.809916	5.315	0.0331776	0.10833
P60766	Cell division control protein 42 homolog	Cdc42	0.877	0.611798	0.899372	1.204	0.30454	0.450602
P60824	Cold-inducible RNA-binding protein	Cirbp	1.502	0.0302906	0.793859	1.135	0.461003	0.591085
P60840	Alpha-endosulfine	Ensa	1.307	0.201472	0.849365	0.374	0.00169136	0.014654
P60843	Eukaryotic initiation factor 4A-I	Eif4a1	0.948	0.601554	0.896204	0.927	0.243692	0.386596
P60867	40S ribosomal protein S20	Rps20	1.051	0.622251	0.903469	0.808	0.00522021	0.0312923
P60879	Synaptosomal-associated protein 25	Snap25	0.675	0.43775	0.858638	0.66	0.24367	0.386596
P60882	Multiple epidermal growth factor-like domains protein 8	Megf8	1.986	0.165897	0.833886	0.411	0.861679	0.920389
P60898	DNA-directed RNA polymerase II subunit RPB9	Polr2i	0.633	0.0874611	0.809916	0.616	0.019091	0.0762546
P60904	DnaJ homolog subfamily C member 5	Dnajc5	0.862	0.379098	0.849455	1.313	0.116852	0.239587
P61021	Ras-related protein Rab-5B	Rab5b	0.774	0.108681	0.809916	0.471	0.295567	0.440647
P61022	Calcineurin B homologous protein 1	Chp1	0.924	0.54787	0.87883	0.947	0.747499	0.835355
P61027	Ras-related protein Rab-10	Rab10	0.703	0.384431	0.849725	1.63	0.127028	0.25006
P61028	Ras-related protein Rab-8B	Rab8b	0.96	0.745384	0.94979	1.375	0.0252234	0.0903315
P61079	Ubiquitin-conjugating enzyme E2 D3	Ube2d3	0.879	0.457872	0.860894	0.714	0.000927519	0.00954936
P61080	Ubiquitin-conjugating enzyme E2 D1	Ube2d1	0.898	0.467868	0.86266	0.031	0.0318683	0.105188
P61082	NEDD8-conjugating enzyme Ubc12	Ube2m	1.049	0.784674	0.963413	1.109	0.457878	0.588302
P61087	Ubiquitin-conjugating enzyme E2 K	Ube2k	1.27	0.342746	0.849365	0.464	0.000355524	0.00511836
P61089	Ubiquitin-conjugating enzyme E2 N	Ube2n	0.965	0.653638	0.916275	0.737	0.111768	0.239032
P61092	E3 ubiquitin-protein ligase SIAH1A	Siah1a	0.826	0.54322	0.8772	0.655	0.150366	0.280168
P61148	Fibroblast growth factor 1	Fgf1	0.988	0.787152	0.964591	0.334	0.00149248	0.0134292
P61161	Actin-related protein 2	Actr2	0.827	0.187661	0.849145	1.291	0.000535471	0.00663615
P61164	Alpha-centractin	Actr1a	0.962	0.721894	0.938917	0.862	0.319786	0.466922
P61202	COP9 signalosome complex subunit 2	Cops2	1.205	0.0260779	0.759847	0.671	0.0623908	0.161744
P61205	ADP-ribosylation factor 3	Arf3	2.37	0.300013	0.849365	0.544	0.0267254	0.094111
P61211	ADP-ribosylation factor-like protein 1	Arl1	0.881	0.459508	0.861309	0.966	0.73301	0.823159
P61222	ATP-binding cassette sub-family E member 1	Abce1	0.783	0.00141633	0.185368	0.838	0.241961	0.38498
P61226	Ras-related protein Rap-2b	Rap2b	0.724	0.547078	0.87883	1.764	0.00122613	0.011729
P61255	60S ribosomal protein L26	Rpl26	0.864	0.426453	0.858245	0.726	0.0850761	0.199373
P61264	Syntaxin-1B	Stx1b	1.853	0.192576	0.849365	0.128	0.00498678	0.0303075
P61290	Proteasome activator complex subunit 3	Psme3	0.587	0.107083	0.809916	1.771	0.000814706	0.00879679
Q9CQL1	Protein mago nashi homolog 2	Magohb	0.466	0.0188366	0.707438	1.943	0.0275923	0.0960282
P61358	60S ribosomal protein L27	Rpl27	1.102	0.588315	0.890306	0.901	0.242245	0.385219
P61406	Telomerase-binding protein EST1A	Smg6	2.919	0.298294	0.849365	0.388	0.0667864	0.169677
P61458	Pterin-4-alpha-carbinolamine dehydratase	Pcbd1	1.254	0.228589	0.849365	0.397	0.000139261	0.00269114
P61514	60S ribosomal protein L37a	Rpl37a	0.638	0.0514147	0.809916	0.627	0.0258975	0.0919057
P61588	Rho-related GTP-binding protein RhoE	Rnd3	1.108	0.404541	0.853868	6.976	0.0728776	0.180326
P61600	N-alpha-acetyltransferase 20	Naa20	1.096	0.53002	0.872022	0.981	0.844529	0.908474
P61620	Protein transport protein Sec61 subunit alpha isoform 1	Sec61a1	1.178	0.431338	0.858638	0.53	0.0392274	0.120801
P61622	Integrin alpha-11	Itga11	0.74	0.101539	0.809916	0.801	0.451605	0.583104
P61750	ADP-ribosylation factor 4	Arf4	0.952	0.677703	0.921309	1.335	0.0423495	0.126643
P61759	Prefoldin subunit 3	Vbp1	1.026	0.684895	0.924828	0.877	0.049363	0.139235
P61793	Lysophosphatidic acid receptor 1	Lpar1	0.832	0.198104	0.849365	0.988	0.95616	0.978559
P61804	Dolichyl-diphosphooligosaccharide--protein glycosyltransferase subunit DAD1	Dad1	0.787	0.0131948	0.613488	1.222	0.302243	0.447817
P61922	4-aminobutyrate aminotransferase, mitochondrial	Abat	1.097	0.556246	0.881555	0.597	0.11478	0.239587
P61924	Coatomer subunit zeta-1	Copz1	0.417	0.131332	0.818332	0.582	0.153126	0.283274
P61939	Thyroxine-binding globulin	Serpina7	0.759	0.529105	0.872022	7.724	0.123303	0.245834
P61957	Small ubiquitin-related modifier 2	Sumo2	2.073	0.0970118	0.809916	0.915	0.775233	0.857202
P61961	Ubiquitin-fold modifier 1	Ufm1	0.977	0.861254	0.997949	0.72	0.000387887	0.00543042
P61963	DDB1- and CUL4-associated factor 7	Dcaf7	1.063	0.845946	0.989073	0.686	0.0628432	0.162624
P61965	WD repeat-containing protein 5	Wdr5	1.23	0.208147	0.849365	0.666	0.13665	0.262657
P61967	AP-1 complex subunit sigma-1A	Ap1s1	1.329	0.416775	0.854522	1.13	0.574381	0.69121
P61971	Nuclear transport factor 2	Nutf2	0.863	0.294132	0.849365	0.555	0.0405237	0.12309
P61979	Heterogeneous nuclear ribonucleoprotein K	Hnrnpk	1.093	0.520097	0.872022	1.191	0.13706	0.263086
P61982	14-3-3 protein gamma	Ywhag	1.073	0.778482	0.96258	20.484	0.00078383	0.00857054
P62046	Leucine-rich repeat and calponin homology domain-containing protein 1	Lrch1	0.465	0.253475	0.849365	1.883	0.0490154	0.138596
P62069	Ubiquitin carboxyl-terminal hydrolase 46	Usp46	0.768	0.30878	0.849365	8.592	0.0620812	0.161183
P62071	Ras-related protein R-Ras2	Rras2	0.728	0.256638	0.849365	0.92	0.589894	0.703896
P62075	Mitochondrial import inner membrane translocase subunit Tim13	Timm13	2.083	0.0698484	0.809916	0.875	0.486579	0.614618
P62077	Mitochondrial import inner membrane translocase subunit Tim8 B	Timm8b	1.209	0.255519	0.849365	0.316	0.015566	0.0669619
P62082	40S ribosomal protein S7	Rps7	0.991	0.919127	1	0.634	0.0281221	0.0972454
[truncated: 6,639 more rows]
