# Supplementary material for: Systematic Proteomic Characterization of EV‐A71‐Infected Mice Identifies Dynamic Molecular Changes and Therapeutic Targets
Source: MedComm (2020). 2026 Apr 2;7(4):e70668. doi: 10.1002/mco2.70668 (PMC13052315; doi:10.1002/mco2.70668)
Supplement: Supplementary file 3 — Supporting Table 2: Functional analysis of differentially expressed genes, proteins and phosphosites in muscle tissues. Supporting Table 3: Predicted kinase activity in the muscles of mice. Supporting Table 4: Primer sequences list. Supporting Table 5: Antibodies for Western Blot analysis. [file MCO2-7-e70668-s001.xlsx]

## Sheet: Sheet1
			#Term	Database	ID	Mapping	Background number	P-Value	Related Genes
Transcriptome	2d	up	Influenza A	KEGG PATHWAY	mmu05164	20	164	6.54305e-20	Ccl2|Ifih1|Irf9|Irf7|Stat2|Stat1|Adar|Eif2ak2|Mx2|Ccl12|Oas1a|Tlr3|Oas3|Oas2|Ddx58|Cxcl10|Tnf|Oas1b|Rsad2|Oas1g
			Hepatitis C	KEGG PATHWAY	mmu05160	19	160	8.9431e-19	Stat1|Ddx58|Cldn19|Irf7|Stat2|Ifit1bl1|Irf9|Eif2ak2|Mx2|Tlr3|Oas3|Oas2|Oas1g|Oas1a|Cxcl10|Tnf|Oas1b|Rsad2|Ifit1
			NOD-like receptor signaling pathway	KEGG PATHWAY	mmu04621	20	206	3.98413e-18	Gbp2b|Ccl2|Ccl12|Irf7|Stat2|Stat1|Gbp3|Ifi207|Ifi204|Gbp7|Gbp5|Gbp4|Oas3|Oas2|Gbp2|Oas1a|Tnf|Oas1b|Irf9|Oas1g
			Epstein-Barr virus infection	KEGG PATHWAY	mmu05169	19	230	4.44785e-16	Tap1|Ddx58|H2-T22|Irf7|Stat2|Stat1|H2-Q4|H2-T23|Eif2ak2|H2-T24|Oas3|Oas2|Isg15|Oas1a|Cxcl10|Tnf|Oas1b|Irf9|Oas1g
			Herpes simplex virus 1 infection	KEGG PATHWAY	mmu05168	23	439	3.5807e-15	Ccl2|Eif2ak2|Ccl12|Irf7|H2-T23|H2-T22|H2-T24|Oas3|Oas2|Tap1|Stat2|Stat1|H2-Q4|Ddx58|Tnf|Sp100|Ifih1|Tlr3|Bst2|Oas1a|Oas1b|Irf9|Oas1g
		down	Neuroactive ligand-receptor interaction	KEGG PATHWAY	mmu04080	4	348	0.000141949	Ptgfr|Adrb3|Htr2a|Gnrh1
			Calcium signaling pathway	KEGG PATHWAY	mmu04020	3	194	0.00045106	Ptgfr|Adrb3|Htr2a
			PPAR signaling pathway	KEGG PATHWAY	mmu03320	2	87	0.00210423	Ucp1|Pck1
			Proteoglycans in cancer	KEGG PATHWAY	mmu05205	2	206	0.0109386	Wnt10b|Mmp9
			Thermogenesis	KEGG PATHWAY	mmu04714	2	232	0.0136839	Ucp1|Adrb3
	5d	up	Cytokine-cytokine receptor interaction	KEGG PATHWAY	mmu04060	99	296	3.05333e-36	Ngf|Csf1|Tnfrsf10b|Tnfrsf9|Tnfrsf4|Ccl11|Ccl12|Il15ra|Il1f9|Tslp|Csf2rb|Il13ra2|Il13ra1|Csf2ra|Il12a|Cxcr2|Ppbp|Tnfrsf13b|Il18rap|Csf2rb2|Il33|Cxcl11|Cxcl10|Cxcl13|Cxcl14|Cxcl16|Ltbr|Il1rn|Il12rb1|Ifnb1|Ifnar2|Il20rb|Tnfrsf1b|Tnfrsf1a|Il2rg|Tnfsf9|Il27|Ccl2|Ccl3|Il2rb|Ccl6|Ccl7|Ccl4|Ccl5|Ccl8|Ccl9|Ifna4|Ltb|Osmr|Tnfrsf11a|Tnfrsf11b|Il1r2|Il1r1|Inhbb|Il3ra|Cxcl1|Cxcl3|Cxcl2|Cxcl5|Cxcl9|Tgfb1|Il1rl…
			Epstein-Barr virus infection	KEGG PATHWAY	mmu05169	82	230	8.29307e-32	Nfkbia|Irf7|Ripk1|Pik3cd|Gm11127|Tnfaip3|Ifnb1|Ifnar2|H2-D1|Map3k14|Icam1|Relb|Nfkb1|Rela|Vim|Nfkb2|Irak4|H2-M9|Tapbp|H2-K1|H2-Q6|Oas1g|H2-T22|Syk|Irf9|Eif2ak2|Pdia3|H2-T24|H2-T23|Nfkbie|Plcg2|Oas3|Oas2|Itgal|Mapk11|Cd2|Mapk13|Gm8909|H2-DMa|Myd88|Cdkn1a|H2-Eb1|Tap1|Tap2|Stat3|Stat2|Stat1|H2-Q4|H2-Q7|Ccne1|H2-Q1|H2-Q2|Tnf|H2-T10|Casp8|Ikbke|Bid|Ifna4|Gm10499|Lyn|Il6|Ddx58|B2m|Bak1|Tbk1|H2-Ab1|Gadd…
			NOD-like receptor signaling pathway	KEGG PATHWAY	mmu04621	77	206	4.77539e-31	Il18|Gbp2b|Casp4|Cxcl2|Gabarapl1|Casp1|Gbp3|Gsdmd|Gbp7|Nampt|Tnfaip3|Gbp4|Ifnar2|Mefv|Txn1|Casp8|Pycard|Trip6|Nfkb1|Rela|Rnasel|Irak4|Bcl2l1|Cybb|Ccl12|Irf7|Stat1|Nfkbib|Irf9|Nfkbia|Casp12|Oas3|Ripk2|Aim2|Mapk11|Mapk13|Trpv2|Tmem173|Ccl2|Nod2|Stat2|Nlrp3|Ccl5|Cxcl3|Camp|Gbp2|Prkcd|Ifna4|Tnf|Gbp5|Ikbke|Txnip|Il1b|Ifnb1|Naip2|Rnf31|Il6|Myd88|Oas2|Tbk1|Ifi207|Ifi204|P2rx7|Birc3|Card9|Ripk1|Ripk3|Cyb…
			Influenza A	KEGG PATHWAY	mmu05164	65	164	1.42149e-27	Il18|Cdk6|Nfkbia|Socs3|Casp1|Casp8|Ifnb1|Ifnar2|Tnfrsf10b|Bid|Icam1|Pycard|Nfkb1|Rela|Tpsab1|Irak4|Ccl12|Irf7|Stat1|Tnfrsf1a|Nfkbib|Irf9|Eif2ak2|Pik3cd|Bak1|Oas3|Oas2|H2-Eb1|Il33|Ccl2|Tnfsf10|Stat2|Nlrp3|Ccl5|H2-DMa|Adar|Trim25|Ifih1|Il12a|Ifna4|Pml|Tnf|Ifngr1|Ikbke|Rnasel|Il1a|Il1b|Il6|Ddx58|Myd88|Tbk1|H2-Ab1|Mx2|Tradd|Tlr3|Actb|Jak2|Tlr7|Tlr4|Dnajb1|Oas1a|Cxcl10|Oas1b|Rsad2|Oas1g
			Osteoclast differentiation	KEGG PATHWAY	mmu04380	57	128	2.30785e-26	Junb|Socs1|Sirpa|Fos|Tyrobp|Fcgr2b|Tnfsf11|Ifnb1|Ifnar2|Tgfbr2|Fosl1|Lcp2|Nfkb1|Rela|Nfkb2|Tgfb1|Ctsk|Socs3|Tnfrsf1a|Syk|Irf9|Nfkbia|Pik3cd|Csf1|Plcg2|Mapk11|Sirpb1b|Mapk13|Relb|Gm14548|Lck|Sirpb1a|Ncf2|Ncf1|Stat2|Stat1|Ncf4|Lilrb4a|Sirpb1c|Pirb|Tnf|Tnfrsf11a|Tnfrsf11b|Il1a|Il1b|Il1r1|Spi1|Pira2|Cyba|Fcgr1|Trem2|Lilra6|Map3k14|Fcgr4|Fcgr3|Btk|Ifngr1
		down	Metabolic pathways	KEGG PATHWAY	mmu01100	326	1494	1.7305e-74	Ugt8a|Pdhx|Pcx|Dnmt3a|Nt5c1a|Ugp2|Cers1|Entpd5|Acsl3|Acsl1|Acsl6|Hnmt|Acaa2|Akr1b10|Gpt|Tst|Fh1|Suox|Gatb|Gyg|Tm7sf2|Agl|Cth|Hsd17b4|Gstm4|Ndufa1|Inpp4b|Inpp4a|Mpi|Gucy1a1|Scd2|Atp5f1|Ndufs3|Fut2|Pigw|Coq5|Plce1|Coq7|Gstk1|Car14|Ndufc1|Coq3|Ndufs5|Pank1|Cs|Ogdh|Gstt3|Ndufs6|Acaa1b|Alg6|Hlcs|Tigar|Mars2|Gys1|Aldh6a1|Ndufb4|Mdh2|Mdh1|Aldh4a1|Cmbl|Uqcrb|Pygm|Carns1|Mlycd|Adi1|Dlst|Bpgm|Gatm|Atp5j2|E…
			Thermogenesis	KEGG PATHWAY	mmu04714	90	232	5.99037e-36	Coa5|Acsl3|Coa7|Acsl1|Acsl6|Ppargc1a|Ndufaf6|Ndufaf1|Prkag3|Ndufab1|Uqcrh|Uqcrb|Atp5j2|Cpt2|Atp5k|Atp5j|Atp5h|Atp5o|Atp5b|Atp5c1|Prkg1|Rps6ka2|Rps6ka6|Uqcr10|Uqcr11|Mapk12|Ndufb4c|Prkab2|Adcy2|Adcy9|Ndufv3|Ndufv2|Ndufv1|Cox5a|Cox5b|Smarcd3|Slc25a29|Ndufa6|Ndufa4|Ndufa5|Ndufa2|Ndufa3|Ndufa1|Atp5a1|Ndufa9|Sdha|Sdhc|Sdhb|Sdhd|Uqcrc2|Uqcrc1|Dpf3|Prkaca|Cox8b|Uqcrfs1|Atp5f1|Cyc1|Ndufb11|Ndufb10|Ndufa1…
			Alzheimer disease	KEGG PATHWAY	mmu05010	76	175	3.87527e-33	Ndufa6|Atp5c1|Ndufc2|Ndufa5|Ndufa2|Ndufa3|Ndufc1|Rtn4|Atp5a1|Ndufa4|Ndufa9|Mapt|Sdha|Sdhc|Cacna1s|Cox7b|Cox7c|Atp5g3|Sdhb|Atp2a1|Ppp3r1|Atp2a3|Uqcr10|Uqcr11|Ryr3|Ndufa1|Cycs|Sdhd|Ndufs1|Ndufs2|Ndufs3|Ndufs4|Cox7a1|Ndufs6|Ndufs7|Mme|Ndufa10|Uqcrc2|Ndufs5|Ndufab1|Bace1|Ndufb4c|Ndufb9|Ndufb5|Ndufb4|Ndufb3|Ndufb2|Gapdh|Ndufs8|Lpl|Cdk5r1|Cox8b|Uqcrh|Ppp3ca|Uqcrfs1|Ide|Uqcrb|Cox6c|Atp5f1|Ndufv3|Ndufv2|…
			Oxidative phosphorylation	KEGG PATHWAY	mmu00190	67	134	3.27207e-32	Ndufa6|Atp5c1|Ndufc2|Ndufa5|Ndufa2|Ndufa3|Ndufc1|Atp5a1|Ndufa4|Ndufa9|Sdha|Sdhc|Sdhb|Cox7b|Cox7c|Atp5g3|Uqcr10|Uqcr11|Ndufa1|Sdhd|Ndufs1|Ndufs2|Ndufs3|Ndufs4|Ndufs5|Ndufs6|Ndufs7|Ndufs8|Ndufa10|Uqcrc2|Cox15|Uqcrc1|Ndufab1|Ndufb4c|Ndufb9|Ndufb5|Ndufb4|Ndufb3|Ndufb2|Cox8b|Uqcrh|Cox7a1|Uqcrfs1|Uqcrb|Cox7a2|Cox6c|Atp5f1|Ndufv3|Ndufv2|Ndufv1|Cox5a|Cox5b|Atp5j2|Atp5g1|Cyc1|Ndufb11|Ndufb10|Atp5k|Atp5j|A…
			Parkinson disease	KEGG PATHWAY	mmu05012	68	144	1.66387e-31	Ndufa6|Atp5c1|Ndufc2|Ndufa5|Ndufa2|Ndufa3|Ndufc1|Atp5a1|Ndufa4|Ndufa9|Sdha|Ppif|Sdhc|Ndufb10|Cox7b|Cox7c|Atp5g3|Sdhb|Uqcr10|Uqcr11|Ndufa1|Cycs|Sdhd|Ndufs1|Ndufs2|Ndufs3|Ndufs4|Ndufs5|Ndufs6|Ndufs7|Pink1|Ndufa10|Vdac1|Uqcrc2|Ndufb5|Uqcrc1|Ndufab1|Ndufb4c|Ndufb9|Park7|Ndufb4|Ndufb3|Ndufb2|Ndufs8|Prkaca|Cox8b|Uqcrh|Cox7a1|Uqcrfs1|Uqcrb|Cox6c|Atp5f1|Ndufv3|Ndufv2|Ndufv1|Cox5a|Cox5b|Atp5g1|Cyc1|Ndufb1…
			#Term	Database	ID	Mapping	Background number	P-Value	Related proteins	Related Genes
Proteome	2d	up	Measles	KEGG PATHWAY	mmu05162	6	85	0.000216467	Q03963 Q61179 Q62073 Q99MU3 Q9QUN7 Q9WVL2	Eif2ak2 Irf9 Map3k7 Adar Tlr2 Stat2
			Epstein-Barr virus infection	KEGG PATHWAY	mmu05169	7	129	0.000319892	P24063 Q03963 Q61179 Q62073 Q64339 Q9QUN7 Q9WVL2	Itgal Eif2ak2 Irf9 Map3k7 Isg15 Tlr2 Stat2
			NOD-like receptor signaling pathway	KEGG PATHWAY	mmu04621	6	111	0.000915756	Q61107 Q61179 Q62073 Q8BHB0 Q8CFB4 Q9WVL2	Gbp4 Irf9 Map3k7 Nod1 Gbp5 Stat2
			Coronavirus disease - COVID-19	KEGG PATHWAY	mmu05171	7	160	0.00117285	Q03963 Q61179 Q62073 Q64339 Q99MU3 Q9QUN7 Q9WVL2	Eif2ak2 Irf9 Map3k7 Isg15 Adar Tlr2 Stat2
			Herpes simplex virus 1 infection	KEGG PATHWAY	mmu05168	6	124	0.00163251	Q03963 Q61179 Q62073 Q8R2Q8 Q9QUN7 Q9WVL2	Eif2ak2 Irf9 Map3k7 Bst2 Tlr2 Stat2
		down	DNA replication	KEGG PATHWAY	mmu03030	3	34	0.00278753	O54956 P33611 Q9D0F6	Pole2 Pola2 Rfc5
			Glycosaminoglycan biosynthesis - chondroitin sulfate / dermatan sulfate	KEGG PATHWAY	mmu00532	2	11	0.00366072	Q80V53 Q8C1F4	Chst14 Csgalnact2
			Nucleocytoplasmic transport	KEGG PATHWAY	mmu03013	3	88	0.0374769	Q9CQL1 Q9CWU9 Q9ERK4	Magohb Nup37 Cse1l
			Nucleotide excision repair	KEGG PATHWAY	mmu03420	2	37	0.0386408	O54956 Q9D0F6	Pole2 Rfc5
	5d	up	Complement and coagulation cascades	KEGG PATHWAY	mmu04610	40	58	1.15023e-25	E9PV24 O08677 O88947 P01029 P03953 P04186 P05555 P06684 P06869 P06909 P11214 P11835 P12388 P16294 P19221 P20918 P21180 P22777 P26262 P29788 P33587 P35456 P49182 P97290 Q00897 Q02105 Q06890 Q08761 Q61129 Q61247 Q6GQT1 Q80YC5 Q8BH35 Q8CG14 Q8CG16 Q8K0E8 Q8K182 Q8VCG4 Q8VCM7 Q9JHH6	Fga Kng1 F10 C4b Cfd Cfb Itgam C5 Plau Cfh Plat Itgb2 Serpinb2 F9 F2 Plg C2 Serpine1 Klkb1 Vtn Proc Plaur Serpind1 Serping1 Serpina1d C1qc Clu Pros1 Cfi Serpinf2 A2m F12 C8b C1sa C1ra Fgb C8a C8g Fgg Cpb2
			Staphylococcus aureus infection	KEGG PATHWAY	mmu05150	21	33	6.56549e-13	A0A0B4J1G0 O88536 P01029 P03953 P04186 P05555 P06684 P06909 P08101 P11835 P13597 P20918 P21180 P24063 P26151 P33766 Q02105 Q61129 Q8CG14 Q8CG16 Q8VCM7	Fcgr4 Fpr2 C4b Cfd Cfb Itgam C5 Cfh Fcgr2 Itgb2 Icam1 Plg C2 Itgal Fcgr1 Fpr1 C1qc Cfi C1sa C1ra Fgg
			Coronavirus disease - COVID-19	KEGG PATHWAY	mmu05171	46	160	3.84952e-10	E9PV24 E9Q9A9 P01029 P03953 P04186 P06684 P08505 P09470 P09922 P11928 P17515 P19221 P21180 P25799 P26450 P28862 P29452 P42225 P42227 P48025 P58681 P62754 P62983 P63276 Q01279 Q02105 Q03963 Q61093 Q61179 Q64339 Q6Q899 Q6ZWY3 Q8BH35 Q8CG14 Q8CG16 Q8CIH5 Q8K0E8 Q8K182 Q8R5F7 Q8VCG4 Q8VCM7 Q8VI93 Q99MB1 Q99MU3 Q9QUN7 Q9WVL2	Fga Oas2 C4b Cfd Cfb C5 Il6 Ace Mx1 Oas1a Cxcl10 F2 C2 Nfkb1 Pik3r1 Mmp3 Casp1 Stat1 Stat3 Syk Tlr7 Rps6 Rps27a Rps17 Egfr C1qc Eif2ak2 Cybb Irf9 Isg15 Ddx58 Rps27l C8b C1sa C1ra Plcg2 Fgb C8a Ifih1 C8g Fgg Oas3 Tlr3 Adar Tlr2 Stat2
			Phagosome	KEGG PATHWAY	mmu04145	34	104	2.23166e-09	A0A0B4J1G0 O70145 O70309 O70370 O89053 P01897 P05555 P06339 P08101 P10810 P11247 P11438 P11688 P11835 P14430 P17047 P21958 P26151 P30204 P35441 P36371 P50518 P97369 Q03350 Q09014 Q61093 Q61462 Q62028 Q8CG16 Q9CQD1 Q9QUN7 Q9R0G6 Q9Z1T2 Q9Z1T6	Fcgr4 Ncf2 Itgb5 Ctss Coro1a H2-L Itgam H2-T23 Fcgr2 Cd14 Mpo Lamp1 Itga5 Itgb2 H2-Q8 Lamp2 Tap1 Fcgr1 Msr1 Thbs1 Tap2 Atp6v1e1 Ncf4 Thbs2 Ncf1 Cybb Cyba Pla2r1 C1ra Rab5a Tlr2 Comp Thbs4 Pikfyve
			Neutrophil extracellular trap formation	KEGG PATHWAY	mmu04613	30	89	9.1048e-09	A0A0B4J1G0 E9PV24 O70145 O88536 P05555 P06684 P11247 P11835 P24063 P25799 P26151 P26450 P28293 P29452 P33766 P48025 P58681 P70343 P97369 Q09014 Q3UP87 Q61093 Q61462 Q8BY71 Q8CIH5 Q8K0E8 Q8VCM7 Q9D8T2 Q9QUN7 Q9Z183	Fcgr4 Fga Ncf2 Fpr2 Itgam C5 Mpo Itgb2 Itgal Nfkb1 Fcgr1 Pik3r1 Ctsg Casp1 Fpr1 Syk Tlr7 Casp4 Ncf4 Ncf1 Elane Cybb Cyba Hat1 Plcg2 Fgb Fgg Gsdmd Tlr2 Padi4
		down	Apelin signaling pathway	KEGG PATHWAY	mmu04371	20	99	0.000428315	O08989 P05132 P51829 P51830 Q5SUV5 Q60823 Q60929 Q61411 Q63932 Q63943 Q8BGM7 Q8BRK8 Q8CFN5 Q8CGN5 Q8VCR8 Q91VR7 Q9DC51 Q9QXX0 Q9Z2V6 S4R2P9	Mras Prkaca Adcy7 Adcy9 Mylk4 Akt2 Mef2a Hras Map2k2 Mef2d Prkag3 Prkaa2 Mef2c Plin1 Mylk2 Map1lc3a Gnai3 Jag1 Hdac5 Slc8a3
			Oxytocin signaling pathway	KEGG PATHWAY	mmu04921	18	91	0.00106176	O08796 O88942 P05132 P51829 P51830 P63328 Q02789 Q5SUV5 Q60591 Q61411 Q63932 Q8BG95 Q8BGM7 Q8BRK8 Q8CFN5 Q8R3Z5 Q8VCR8 Q9DC51	Eef2k Nfatc1 Prkaca Adcy7 Adcy9 Ppp3ca Cacna1s Mylk4 Nfatc2 Hras Map2k2 Ppp1r12b Prkag3 Prkaa2 Mef2c Cacnb1 Mylk2 Gnai3
			Endocytosis	KEGG PATHWAY	mmu04144	6	191	0.00245376	P0C7L0 P56371 Q61411 Q62351 Q91YD9 Q9CX00	Wipf3 Rab4a Hras Tfrc Wasl Ist1
			cGMP-PKG signaling pathway	KEGG PATHWAY	mmu04022	18	100	0.00356029	O88942 P35569 P51829 P51830 P63328 Q02789 Q5SUV5 Q60591 Q60823 Q60929 Q63932 Q63943 Q64518 Q8CFN5 Q8VCR8 Q9DC51 Q9ESZ8 S4R2P9	Nfatc1 Irs1 Adcy7 Adcy9 Ppp3ca Cacna1s Mylk4 Nfatc2 Akt2 Mef2a Map2k2 Mef2d Atp2a3 Mef2c Mylk2 Gnai3 Gtf2i Slc8a3
			Longevity regulating pathway - multiple species	KEGG PATHWAY	mmu04213	11	50	0.00371493	P05132 P35569 P51829 P51830 P70288 P70445 Q60649 Q60823 Q61411 Q8BGM7 Q8BRK8	Prkaca Irs1 Adcy7 Adcy9 Hdac2 Eif4ebp2 Clpb Akt2 Hras Prkag3 Prkaa2
			#Term	Database	ID	Mapping	Background number	P-Value	Related proteins	Related Genes
Phosphoproteomic	2d	up	Dilated cardiomyopathy	KEGG PATHWAY	mmu05414	4	37	0.0108961	A2ASS6 P11531 P31001 P51830	Ttn Dmd Des Adcy9
			Complement and coagulation cascades	KEGG PATHWAY	mmu04610	2	9	0.0183888	P30993 Q06194	C5ar1 F8
			Viral carcinogenesis	KEGG PATHWAY	mmu05203	5	74	0.0302874	O35892 P52480 Q03963 Q80U72 P63085	Sp100 Pkm Eif2ak2 Scrib Mapk1
			Apelin signaling pathway	KEGG PATHWAY	mmu04371	4	58	0.0485286	P51830 P70313 Q8CFN5 P63085	Adcy9 Nos3 Mef2c Mapk1
			Type II diabetes mellitus	KEGG PATHWAY	mmu04930	2	15	0.0489435	P52480 P63085	Pkm Mapk1
		down	VEGF signaling pathway	KEGG PATHWAY	mmu04370	3	25	0.0390795	P14602 P34152 P70313	Hspb1 Ptk2 Nos3
	5d	up	Cytokine-cytokine receptor interaction	KEGG PATHWAY	mmu04060	11	19	0.000342273	O35607 O35664 O54824 P07141 P25446 P51675 P51682 P56485 Q80WM9 Q9Z0W1 P15261	Bmpr2 Ifnar2 Il16 Csf1 Fas Ccr1 Ccr5 Ackr3 Tnfrsf14 Ngfr Ifngr1
			Hepatocellular carcinoma	KEGG PATHWAY	mmu05225	2	55	0.000542459	Q01279 Q9QYY0	Egfr Gab1
			Necroptosis	KEGG PATHWAY	mmu04217	20	48	0.000751806	O35664 P25446 P27661 P29391 P42225 P47713 P54731 P70444 Q03963 Q60855 Q61179 Q62120 Q6PHZ2 Q9DB34 Q9QY24 Q9QZQ8 Q9WUB3 Q9WVL2 P15261 P42227	Ifnar2 Fas H2ax Ftl1 Stat1 Pla2g4a Faf1 Bid Eif2ak2 Ripk1 Irf9 Jak2 Camk2d Chmp2a Zbp1 Macroh2a1 Pygm Stat2 Ifngr1 Stat3
			Chemokine signaling pathway	KEGG PATHWAY	mmu04062	21	58	0.00437458	O88351 P05480 P14234 P34152 P42225 P51432 P51675 P51682 Q5SW28 Q62120 Q80SZ7 Q8C3J5 Q91YI4 Q99NH2 Q9DAS9 Q9QUG9 Q9QVP9 Q9WVL2 P25911 P42227 Q8VI36	Ikbkb Src Fgr Ptk2 Stat1 Plcb3 Ccr1 Ccr5 Pik3r5 Jak2 Gng5 Dock2 Arrb2 Pard3 Gng12 Rasgrp2 Ptk2b Stat2 Lyn Stat3 Pxn
			Thermogenesis	KEGG PATHWAY	mmu04714	6	75	0.00496649	P18653 P18654 P54310 Q59J78 Q7TSH3 Q03265	Rps6ka1 Rps6ka3 Lipe Ndufaf2 Znf516 Atp5f1a
		down	Glycolysis / Gluconeogenesis	KEGG PATHWAY	mmu00010	9	21	0.00212018	O70250 P05064 P16858 P17751 P21550 P35486 P47857 P52480 Q9D0F9	Pgam2 Aldoa Gapdh Tpi1 Eno3 Pdha1 Pfkm Pkm Pgm1
			Calcium signaling pathway	KEGG PATHWAY	mmu04020	20	73	0.00685264	E9PZQ0 G5E829 P01132 P05132 P11881 P18826 P20801 P28652 P51830 P70302 P70658 P83093 P97445 Q02789 Q5SUV5 Q80TL1 Q8K4S1 Q8R429 Q8VCR8 Q9Z0J4	Ryr1 Atp2b1 Egf Prkaca Itpr1 Phka1 Tnnc2 Camk2b Adcy9 Stim1 Cxcr4 Stim2 Cacna1a Cacna1s Mylk4 Adcy2 Plce1 Atp2a1 Mylk2 Nos1
			Dilated cardiomyopathy	KEGG PATHWAY	mmu05414	12	37	0.00846583	A2ASS6 P05132 P11531 P31001 P51830 P58771 P82349 P82350 Q02789 Q80TL1 Q8R3Z5 Q8R429	Ttn Prkaca Dmd Des Adcy9 Tpm1 Sgcb Sgca Cacna1s Adcy2 Cacnb1 Atp2a1
			Spliceosome	KEGG PATHWAY	mmu03040	17	59	0.00851474	P49312 P84104 Q3TWW8 Q62093 Q6NV83 Q6PDM2 Q80W14 Q8BL97 Q8VE97 Q923D5 Q9CWZ3 Q9JIX8 Q9R0U0 Q9R1C7 P62996 Q6PFR5 Q99NB9	Hnrnpa1 Srsf3 Srsf6 Srsf2 U2surp Srsf1 Prpf40b Srsf7 Srsf4 Wbp11 Rbm8a Acin1 Srsf10 Prpf40a Tra2b Tra2a Sf3b1
			Regulation of lipolysis in adipocytes	KEGG PATHWAY	mmu04923	7	17	0.00872472	P05132 P35569 P51830 P57774 Q60823 Q80TL1 Q8CGN5	Prkaca Irs1 Adcy9 Npy Akt2 Adcy2 Plin1
